# Supplementary material for: N-[(2-Chloro-3-quinol­yl)meth­yl]-4-fluoro­aniline
Source: Acta Crystallogr Sect E Struct Rep Online. 2010 Sep 11;66(Pt 10):o2548–9. doi: 10.1107/S1600536810036056 (PMC2983417; doi:10.1107/S1600536810036056)
Supplement: Supplementary file 1 [file e-66-o2548-sup1.cif]

##############################################################################
###                                                                        ###
###        Electronic paper (Acta Crystallographica Section E)             ###
###                                                                        ###
##############################################################################
#                                                                            #
# This CIF contains the data in a paper accepted for publication in Acta     #
# Crystallographica Section E. It conforms to the requirements of Notes      #
# for Authors for Section E, and has been peer reviewed under the auspices   #
# of the IUCr Commission on Journals.                                        #
#                                                                            #
# Full details of the Crystallographic Information File format               #
# are given in the paper "The Crystallographic Information File (CIF):       #
# a New Standard Archive File for Crystallography" by S. R. Hall, F. H.      #
# Allen and I. D. Brown [Acta Cryst. (1991), A47, 655-685].                  #
#                                                                            #
# The current version of the core CIF dictionary is obtainable from          #
# ftp://ftp.iucr.org/pub/cif_core.dic. The current version number is 2.4.    #
#                                                                            #
# Software is freely available for graphical display of the structure(s) in  #
# this CIF.  For information consult the CIF home page http://www.iucr.org/  #
# cif/home.html                                                              #
#                                                                            #
# This file may be used for bona fide research purposes within the           #
# scientific community so long as proper attribution is given to the journal # 
# article from which it was obtained.                                        #
#                                                                            #
##############################################################################
                                             
data_global
_audit_creation_method     SHELXL-97
_journal_date_recd_electronic     2010-08-14
_journal_date_accepted     2010-09-07
_journal_name_full     'Acta Crystallographica, Section E'
_journal_year     2010
_journal_volume     66
_journal_issue     10
_journal_page_first     o2548
_journal_page_last     o2549
_journal_paper_category     QO
_journal_coeditor_code     CI5158
_publ_contact_author_name     'Jasinski, Jerry P.'
_publ_contact_author_address
;
Department of Chemistry
Keene State College
229 Main Street
Keene, New Hampshire 03435, USA
;
_publ_contact_author_email     jjasinski@keene.edu
_publ_contact_author_fax     ?
_publ_contact_author_phone     '603 358-2563'
_publ_section_title
;
<i>N</i>-[(2-Chloro-3-quinolyl)methyl]-4-fluoroaniline
;
loop_
    _publ_author_name
    _publ_author_address
    'Jasinski, Jerry P.'
;
Department of Chemistry
Keene State College
229 Main Street
Keene, NH 03435-2001, USA
;
    'Pek, Albert E.'
;
Department of Chemistry
Keene State College
229 Main Street
Keene, NH 03435-2001, USA
;
    'Chidan Kumar, C. S.'
;
Department of Studies in Chemistry
University of Mysore
Manasagangotri, Mysore 570 006, India
;
    'Yathirajan, H. S.'
;
Department of Studies in Chemistry
University of Mysore
Manasagangotri, Mysore 570 006, India
;
    'Kumar, Suresh'
;
Department of Pharmaceutical Chemistry
Faculty of Pharmacy
Hamdard University
Jamia Hamdard
New Delhi 110 062, India
;
data_I
_chemical_name_systematic
;
<i>N</i>-[(2-Chloro-3-quinolyl)methyl]-4-fluoroaniline
;
_chemical_name_common     ?
_chemical_formula_moiety     'C16 H12 Cl F N2'
_chemical_formula_sum     'C16 H12 Cl F N2'
_chemical_formula_iupac     'C16 H12 Cl F N2'
_chemical_formula_weight     286.73
_chemical_melting_point     ?
_symmetry_cell_setting     triclinic
_symmetry_space_group_name_H-M     'P -1'
_symmetry_space_group_name_Hall     '-P 1'
loop_
    _symmetry_equiv_pos_as_xyz
    'x, y, z'
    '-x, -y, -z'
_cell_length_a     7.3661(8)
_cell_length_b     8.8967(9)
_cell_length_c     11.5129(12)
_cell_angle_alpha     68.7040(10)
_cell_angle_beta     74.4680(10)
_cell_angle_gamma     75.4450(10)
_cell_volume     667.25(12)
_cell_formula_units_Z     2
_cell_measurement_reflns_used     5222
_cell_measurement_theta_min     2.49
_cell_measurement_theta_max     30.97
_cell_measurement_temperature     100
_exptl_crystal_description     Plate
_exptl_crystal_colour     colourless
_exptl_crystal_size_max     0.55
_exptl_crystal_size_mid     0.50
_exptl_crystal_size_min     0.25
_exptl_crystal_density_diffrn     1.427
_exptl_crystal_density_meas     ?
_exptl_crystal_density_method     'not measured'
_exptl_crystal_F_000     296
_exptl_absorpt_coefficient_mu     0.288
_exptl_absorpt_correction_type     multi-scan
_exptl_absorpt_process_details     '(SADABS; Bruker, 2008)'
_exptl_absorpt_correction_T_min     0.8578
_exptl_absorpt_correction_T_max     0.9315
_exptl_special_details
;
;
_diffrn_ambient_temperature     100
_diffrn_radiation_type     MoK\a
_diffrn_radiation_wavelength     0.71073
_diffrn_radiation_source     'fine-focus sealed tube'
_diffrn_radiation_monochromator     graphite
_diffrn_measurement_device_type     'Bruker APEXII CCD area-detector'
_diffrn_measurement_method     '\w scans'
_diffrn_detector_area_resol_mean     ?
_diffrn_reflns_number     8162
_diffrn_reflns_av_R_equivalents     0.0139
_diffrn_reflns_av_sigmaI/netI     0.0185
_diffrn_reflns_theta_min     1.94
_diffrn_reflns_theta_max     31.41
_diffrn_reflns_theta_full     25.00
_diffrn_measured_fraction_theta_max     0.891
_diffrn_measured_fraction_theta_full     0.997
_diffrn_reflns_limit_h_min     -10
_diffrn_reflns_limit_h_max     10
_diffrn_reflns_limit_k_min     -12
_diffrn_reflns_limit_k_max     12
_diffrn_reflns_limit_l_min     -16
_diffrn_reflns_limit_l_max     16
_diffrn_standards_number     0
_diffrn_standards_interval_count     .
_diffrn_standards_interval_time     .
_diffrn_standards_decay_%     ?
_refine_special_details
;
Refinement of <i>F</i>^2^ against ALL reflections. The weighted <i>R</i>-factor
<i>wR</i> and goodness of fit <i>S</i> are based on <i>F</i>^2^, conventional
<i>R</i>-factors <i>R</i> are based on <i>F</i>, with <i>F</i> set to zero for
negative <i>F</i>^2^. The threshold expression of <i>F</i>^2^ >
2\s(<i>F</i>^2^) is used only for calculating <i>R</i>-factors(gt) <i>etc</i>.
and is not relevant to the choice of reflections for refinement.
<i>R</i>-factors based on <i>F</i>^2^ are statistically about twice as large
as those based on <i>F</i>, and <i>R</i>- factors based on ALL data will be
even larger.
;
_reflns_number_total     3930
_reflns_number_gt     3633
_reflns_threshold_expression     I>2\s(I)
_refine_ls_structure_factor_coef     Fsqd
_refine_ls_matrix_type     full
_refine_ls_R_factor_all     0.0360
_refine_ls_R_factor_gt     0.0336
_refine_ls_wR_factor_gt     0.0920
_refine_ls_wR_factor_ref     0.0944
_refine_ls_goodness_of_fit_ref     1.031
_refine_ls_restrained_S_all     1.031
_refine_ls_number_reflns     3930
_refine_ls_number_parameters     181
_refine_ls_number_restraints     0
_refine_ls_hydrogen_treatment     constr
_refine_ls_weighting_scheme     calc
_refine_ls_weighting_details
         'calc w=1/[\s^2^(Fo^2^)+(0.0533P)^2^+0.2404P] where P=(Fo^2^+2Fc^2^)/3'
_atom_sites_solution_hydrogens     geom
_atom_sites_solution_primary     direct
_atom_sites_solution_secondary     difmap
_refine_ls_shift/su_max     0.001
_refine_ls_shift/su_mean     0.000
_refine_diff_density_max     0.488
_refine_diff_density_min     -0.298
_refine_ls_extinction_method     none
_refine_ls_extinction_coef     ?
loop_
    _atom_type_symbol
    _atom_type_description
    _atom_type_scat_dispersion_real
    _atom_type_scat_dispersion_imag
    _atom_type_scat_source
    'C' 'C' 0.0033 0.0016
                         'International Tables Vol C Tables 4.2.6.8 and 6.1.1.4'
    'H' 'H' 0.0000 0.0000
                         'International Tables Vol C Tables 4.2.6.8 and 6.1.1.4'
    'N' 'N' 0.0061 0.0033
                         'International Tables Vol C Tables 4.2.6.8 and 6.1.1.4'
    'F' 'F' 0.0171 0.0103
                         'International Tables Vol C Tables 4.2.6.8 and 6.1.1.4'
    'Cl' 'Cl' 0.1484 0.1585
                         'International Tables Vol C Tables 4.2.6.8 and 6.1.1.4'
_computing_data_collection     '<i>APEX2</i> (Bruker, 2008)'
_computing_cell_refinement     '<i>SAINT</i> (Bruker, 2008)'
_computing_data_reduction     '<i>SAINT</i> (Bruker, 2008)'
_computing_structure_solution     '<i>SHELXTL</i> (Sheldrick, 2008)'
_computing_structure_refinement     '<i>SHELXTL</i> (Sheldrick, 2008)'
_computing_molecular_graphics     '<i>SHELXTL</i> (Sheldrick, 2008)'
_computing_publication_material
                      '<i>SHELXTL</i> (Sheldrick, 2008) and PLATON (Spek, 2009)'
loop_
    _atom_site_type_symbol
    _atom_site_label
    _atom_site_fract_x
    _atom_site_fract_y
    _atom_site_fract_z
    _atom_site_U_iso_or_equiv
    _atom_site_adp_type
    _atom_site_calc_flag
    _atom_site_refinement_flags
    _atom_site_occupancy
    _atom_site_disorder_assembly
    _atom_site_disorder_group
    Cl Cl1 1.15120(4) -0.21591(3) 0.79554(2) 0.02245(8) Uani d . 1 . .
    N N1 1.24567(12) 0.03932(10) 0.60973(8) 0.01634(16) Uani d . 1 . .
    N N2 0.55793(12) 0.03799(11) 0.74940(8) 0.01744(17) Uani d . 1 . .
    H H18 0.4905 0.0291 0.7025 0.021 Uiso calc R 1 . .
    F F1 0.24347(10) 0.46529(9) 1.02706(7) 0.02663(16) Uani d . 1 . .
    C C7 1.09918(14) -0.03020(11) 0.67819(9) 0.01494(17) Uani d . 1 . .
    C C1 1.02460(14) 0.25805(11) 0.49326(9) 0.01455(17) Uani d . 1 . .
    C C10 0.74539(14) -0.05999(12) 0.75411(9) 0.01625(18) Uani d . 1 . .
    H H10A 0.7513 -0.1557 0.7308 0.020 Uiso calc R 1 . .
    H H10B 0.7657 -0.0977 0.8407 0.020 Uiso calc R 1 . .
    C C8 0.90473(13) 0.03112(11) 0.66692(9) 0.01406(17) Uani d . 1 . .
    C C5 1.36831(15) 0.26375(13) 0.44050(10) 0.01949(19) Uani d . 1 . .
    H H5 1.4913 0.2165 0.4552 0.023 Uiso calc R 1 . .
    C C6 1.21153(14) 0.18553(12) 0.51570(9) 0.01520(17) Uani d . 1 . .
    C C9 0.87191(13) 0.17731(12) 0.57294(9) 0.01522(17) Uani d . 1 . .
    H H9 0.7474 0.2240 0.5615 0.018 Uiso calc R 1 . .
    C C14 0.21346(15) 0.33659(13) 0.88812(10) 0.0206(2) Uani d . 1 . .
    H H14 0.0879 0.3910 0.8882 0.025 Uiso calc R 1 . .
    C C11 0.48346(14) 0.14581(12) 0.81816(9) 0.01552(18) Uani d . 1 . .
    C C2 0.99836(15) 0.40819(12) 0.39406(9) 0.01792(19) Uani d . 1 . .
    H H17 0.8764 0.4568 0.3777 0.022 Uiso calc R 1 . .
    C C13 0.32377(16) 0.36116(12) 0.95720(10) 0.01941(19) Uani d . 1 . .
    C C3 1.15214(16) 0.48201(13) 0.32212(10) 0.01972(19) Uani d . 1 . .
    H H3 1.1338 0.5806 0.2572 0.024 Uiso calc R 1 . .
    C C12 0.59034(14) 0.17592(12) 0.88891(9) 0.01760(18) Uani d . 1 . .
    H H12 0.7166 0.1235 0.8889 0.021 Uiso calc R 1 . .
    C C4 1.33828(16) 0.40979(13) 0.34565(10) 0.0210(2) Uani d . 1 . .
    H H4 1.4413 0.4616 0.2965 0.025 Uiso calc R 1 . .
    C C15 0.29365(14) 0.22899(13) 0.81854(10) 0.01916(19) Uani d . 1 . .
    H H15 0.2208 0.2116 0.7714 0.023 Uiso calc R 1 . .
    C C16 0.50987(15) 0.28339(13) 0.95926(10) 0.01933(19) Uani d . 1 . .
    H H16 0.5809 0.3021 1.0068 0.023 Uiso calc R 1 . .
loop_
    _atom_site_aniso_label
    _atom_site_aniso_U_11
    _atom_site_aniso_U_22
    _atom_site_aniso_U_33
    _atom_site_aniso_U_12
    _atom_site_aniso_U_13
    _atom_site_aniso_U_23
    Cl1 0.01931(13) 0.01748(12) 0.02433(13) -0.00220(9) -0.00775(9) 0.00240(9)
    N1 0.0150(4) 0.0161(4) 0.0176(4) -0.0027(3) -0.0047(3) -0.0039(3)
    N2 0.0128(4) 0.0214(4) 0.0208(4) -0.0023(3) -0.0036(3) -0.0099(3)
    F1 0.0308(4) 0.0241(3) 0.0268(3) -0.0030(3) -0.0011(3) -0.0146(3)
    C7 0.0154(4) 0.0129(4) 0.0162(4) -0.0015(3) -0.0049(3) -0.0037(3)
    C1 0.0149(4) 0.0143(4) 0.0149(4) -0.0024(3) -0.0030(3) -0.0052(3)
    C10 0.0139(4) 0.0152(4) 0.0183(4) -0.0028(3) -0.0019(3) -0.0045(3)
    C8 0.0137(4) 0.0142(4) 0.0148(4) -0.0028(3) -0.0028(3) -0.0049(3)
    C5 0.0159(4) 0.0216(5) 0.0208(5) -0.0063(4) -0.0028(3) -0.0050(4)
    C6 0.0147(4) 0.0157(4) 0.0161(4) -0.0033(3) -0.0033(3) -0.0054(3)
    C9 0.0134(4) 0.0156(4) 0.0164(4) -0.0016(3) -0.0037(3) -0.0049(3)
    C14 0.0181(4) 0.0211(5) 0.0200(5) -0.0001(4) -0.0030(4) -0.0063(4)
    C11 0.0152(4) 0.0152(4) 0.0143(4) -0.0044(3) -0.0012(3) -0.0025(3)
    C2 0.0197(4) 0.0159(4) 0.0169(4) -0.0022(3) -0.0044(3) -0.0035(3)
    C13 0.0242(5) 0.0161(4) 0.0165(4) -0.0047(4) -0.0001(4) -0.0054(3)
    C3 0.0239(5) 0.0166(4) 0.0174(4) -0.0054(4) -0.0037(4) -0.0029(3)
    C12 0.0165(4) 0.0180(4) 0.0180(4) -0.0051(3) -0.0030(3) -0.0043(3)
    C4 0.0210(5) 0.0212(5) 0.0202(5) -0.0088(4) -0.0012(4) -0.0043(4)
    C15 0.0165(4) 0.0220(5) 0.0196(4) -0.0016(4) -0.0051(3) -0.0073(4)
    C16 0.0221(5) 0.0199(4) 0.0175(4) -0.0077(4) -0.0037(4) -0.0050(4)
_geom_special_details
;
 All esds (except the esd in the dihedral angle between two l.s. planes)
 are estimated using the full covariance matrix.  The cell esds are taken
 into account individually in the estimation of esds in distances, angles
 and torsion angles; correlations between esds in cell parameters are only
 used when they are defined by crystal symmetry.  An approximate (isotropic)
 treatment of cell esds is used for estimating esds involving l.s. planes.
;
loop_
    _geom_bond_atom_site_label_1
    _geom_bond_atom_site_label_2
    _geom_bond_site_symmetry_2
    _geom_bond_distance
    _geom_bond_publ_flag
    Cl1 C7 . 1.7434(10) ?
    N1 C7 . 1.3016(13) ?
    N1 C6 . 1.3732(12) ?
    N2 C11 . 1.3792(12) ?
    N2 C10 . 1.4388(13) ?
    N2 H18 . 0.86 ?
    F1 C13 . 1.3661(12) ?
    C7 C8 . 1.4217(13) ?
    C1 C9 . 1.4133(13) ?
    C1 C6 . 1.4149(13) ?
    C1 C2 . 1.4164(13) ?
    C10 C8 . 1.5161(13) ?
    C10 H10A . 0.97 ?
    C10 H10B . 0.97 ?
    C8 C9 . 1.3714(13) ?
    C5 C4 . 1.3726(15) ?
    C5 C6 . 1.4136(13) ?
    C5 H5 . 0.93 ?
    C9 H9 . 0.93 ?
    C14 C13 . 1.3792(15) ?
    C14 C15 . 1.3878(14) ?
    C14 H14 . 0.93 ?
    C11 C12 . 1.4011(14) ?
    C11 C15 . 1.4077(14) ?
    C2 C3 . 1.3700(14) ?
    C2 H17 . 0.93 ?
    C13 C16 . 1.3737(15) ?
    C3 C4 . 1.4128(15) ?
    C3 H3 . 0.93 ?
    C12 C16 . 1.3936(14) ?
    C12 H12 . 0.93 ?
    C4 H4 . 0.93 ?
    C15 H15 . 0.93 ?
    C16 H16 . 0.93 ?
loop_
    _geom_angle_atom_site_label_1
    _geom_angle_atom_site_label_2
    _geom_angle_atom_site_label_3
    _geom_angle_site_symmetry_1
    _geom_angle_site_symmetry_3
    _geom_angle
    _geom_angle_publ_flag
    C7 N1 C6 . . 117.48(8) ?
    C11 N2 C10 . . 121.76(8) ?
    C11 N2 H18 . . 119.1 ?
    C10 N2 H18 . . 119.1 ?
    N1 C7 C8 . . 126.51(9) ?
    N1 C7 Cl1 . . 115.47(7) ?
    C8 C7 Cl1 . . 118.01(7) ?
    C9 C1 C6 . . 117.92(9) ?
    C9 C1 C2 . . 123.09(9) ?
    C6 C1 C2 . . 118.98(9) ?
    N2 C10 C8 . . 113.32(8) ?
    N2 C10 H10A . . 108.9 ?
    C8 C10 H10A . . 108.9 ?
    N2 C10 H10B . . 108.9 ?
    C8 C10 H10B . . 108.9 ?
    H10A C10 H10B . . 107.7 ?
    C9 C8 C7 . . 115.61(8) ?
    C9 C8 C10 . . 122.70(8) ?
    C7 C8 C10 . . 121.69(8) ?
    C4 C5 C6 . . 119.71(9) ?
    C4 C5 H5 . . 120.1 ?
    C6 C5 H5 . . 120.1 ?
    N1 C6 C5 . . 118.51(9) ?
    N1 C6 C1 . . 121.50(9) ?
    C5 C6 C1 . . 119.99(9) ?
    C8 C9 C1 . . 120.95(9) ?
    C8 C9 H9 . . 119.5 ?
    C1 C9 H9 . . 119.5 ?
    C13 C14 C15 . . 118.66(10) ?
    C13 C14 H14 . . 120.7 ?
    C15 C14 H14 . . 120.7 ?
    N2 C11 C12 . . 122.23(9) ?
    N2 C11 C15 . . 119.59(9) ?
    C12 C11 C15 . . 118.18(9) ?
    C3 C2 C1 . . 120.15(9) ?
    C3 C2 H17 . . 119.9 ?
    C1 C2 H17 . . 119.9 ?
    F1 C13 C16 . . 119.13(9) ?
    F1 C13 C14 . . 118.49(9) ?
    C16 C13 C14 . . 122.38(10) ?
    C2 C3 C4 . . 120.64(9) ?
    C2 C3 H3 . . 119.7 ?
    C4 C3 H3 . . 119.7 ?
    C16 C12 C11 . . 120.86(9) ?
    C16 C12 H12 . . 119.6 ?
    C11 C12 H12 . . 119.6 ?
    C5 C4 C3 . . 120.52(9) ?
    C5 C4 H4 . . 119.7 ?
    C3 C4 H4 . . 119.7 ?
    C14 C15 C11 . . 121.05(9) ?
    C14 C15 H15 . . 119.5 ?
    C11 C15 H15 . . 119.5 ?
    C13 C16 C12 . . 118.87(9) ?
    C13 C16 H16 . . 120.6 ?
    C12 C16 H16 . . 120.6 ?
loop_
    _geom_torsion_atom_site_label_1
    _geom_torsion_atom_site_label_2
    _geom_torsion_atom_site_label_3
    _geom_torsion_atom_site_label_4
    _geom_torsion_site_symmetry_1
    _geom_torsion_site_symmetry_2
    _geom_torsion_site_symmetry_3
    _geom_torsion_site_symmetry_4
    _geom_torsion
    _geom_torsion_publ_flag
    C6 N1 C7 C8 . . . . -0.94(15) ?
    C6 N1 C7 Cl1 . . . . 179.70(7) ?
    C11 N2 C10 C8 . . . . -82.06(11) ?
    N1 C7 C8 C9 . . . . 0.82(15) ?
    Cl1 C7 C8 C9 . . . . -179.83(7) ?
    N1 C7 C8 C10 . . . . -178.91(9) ?
    Cl1 C7 C8 C10 . . . . 0.43(13) ?
    N2 C10 C8 C9 . . . . -14.02(13) ?
    N2 C10 C8 C7 . . . . 165.69(9) ?
    C7 N1 C6 C5 . . . . 179.69(9) ?
    C7 N1 C6 C1 . . . . -0.29(14) ?
    C4 C5 C6 N1 . . . . 179.83(9) ?
    C4 C5 C6 C1 . . . . -0.19(15) ?
    C9 C1 C6 N1 . . . . 1.53(14) ?
    C2 C1 C6 N1 . . . . -179.36(9) ?
    C9 C1 C6 C5 . . . . -178.45(9) ?
    C2 C1 C6 C5 . . . . 0.65(14) ?
    C7 C8 C9 C1 . . . . 0.55(14) ?
    C10 C8 C9 C1 . . . . -179.73(8) ?
    C6 C1 C9 C8 . . . . -1.63(14) ?
    C2 C1 C9 C8 . . . . 179.30(9) ?
    C10 N2 C11 C12 . . . . 4.96(14) ?
    C10 N2 C11 C15 . . . . -174.83(9) ?
    C9 C1 C2 C3 . . . . 178.48(9) ?
    C6 C1 C2 C3 . . . . -0.58(15) ?
    C15 C14 C13 F1 . . . . -179.04(9) ?
    C15 C14 C13 C16 . . . . 0.18(16) ?
    C1 C2 C3 C4 . . . . 0.04(16) ?
    N2 C11 C12 C16 . . . . -178.83(9) ?
    C15 C11 C12 C16 . . . . 0.96(14) ?
    C6 C5 C4 C3 . . . . -0.37(16) ?
    C2 C3 C4 C5 . . . . 0.44(16) ?
    C13 C14 C15 C11 . . . . 0.14(16) ?
    N2 C11 C15 C14 . . . . 179.10(9) ?
    C12 C11 C15 C14 . . . . -0.70(15) ?
    F1 C13 C16 C12 . . . . 179.30(9) ?
    C14 C13 C16 C12 . . . . 0.08(16) ?
    C11 C12 C16 C13 . . . . -0.67(15) ?
loop_
    _geom_hbond_atom_site_label_D
    _geom_hbond_atom_site_label_H
    _geom_hbond_atom_site_label_A
    _geom_hbond_site_symmetry_A
    _geom_hbond_distance_DH
    _geom_hbond_distance_HA
    _geom_hbond_distance_DA
    _geom_hbond_angle_DHA
    N2 H18 N1 1_455 0.86 2.30 3.1353(12) 165
    C4 H4 Cg2 2_766 0.93 2.91 3.7494(13) 151
    C10 H10A Cg1 2_756 0.97 2.62 3.5365(12) 157
    C10 H10B Cg2 2_657 0.97 2.98 3.8083(11) 145
