# Supplementary material for: N-[(2-Chloro-3-quinol­yl)meth­yl]-4-fluoro­aniline
Source: Acta Crystallogr Sect E Struct Rep Online. 2010 Sep 11;66(Pt 10):o2548–9. doi: 10.1107/S1600536810036056 (PMC2983417; doi:10.1107/S1600536810036056)
Supplement: Supplementary file 2 [file e-66-o2548-Isup2.hkl]

# 
# h,k,l, Fc-squared, Fo-squared, sigma(Fo-squared) and status flag 
# 
data_I
_shelx_title ' 10mz228_0m in P-1' 
_shelx_refln_list_code          4 
_shelx_F_calc_maximum      111.75 
_exptl_crystal_F_000       296.00 
_reflns_d_resolution_high  0.6818 
 
loop_ 
 _symmetry_equiv_pos_as_xyz 
 'x, y, z' 
 '-x, -y, -z' 
 
_cell_length_a     7.3661 
_cell_length_b     8.8967 
_cell_length_c    11.5129 
_cell_angle_alpha  68.704 
_cell_angle_beta   74.468 
_cell_angle_gamma  75.445 
 
_shelx_F_squared_multiplier     1.000 
 
loop_ 
 _refln_index_h 
 _refln_index_k 
 _refln_index_l 
 _refln_F_squared_calc 
 _refln_F_squared_meas 
 _refln_F_squared_sigma 
 _refln_observed_status 
   1   0   0      124.08      138.24      2.10 o 
   2   0   0      822.84      842.89      7.77 o 
   3   0   0      906.10      920.85      8.56 o 
   4   0   0       35.20       46.81      0.77 o 
   5   0   0        7.87       10.24      0.40 o 
   6   0   0       30.11       26.57      0.92 o 
   7   0   0       60.04       61.92      1.59 o 
   8   0   0      161.51      166.76      3.09 o 
   9   0   0       14.54       16.17      1.01 o 
  -9   1   0        4.99        2.87      0.75 o 
  -8   1   0      101.76       93.64      3.31 o 
  -7   1   0       21.10       16.75      0.80 o 
  -6   1   0        2.26        6.04      0.38 o 
  -5   1   0       71.72       68.45      1.13 o 
  -4   1   0      225.61      239.14      4.29 o 
  -3   1   0     2647.47     2938.00     50.87 o 
  -2   1   0      618.58      638.70      5.96 o 
  -1   1   0      169.94      194.75      2.30 o 
   0   1   0      560.24      605.88      7.37 o 
   1   1   0      831.17      835.81     13.39 o 
   2   1   0     2330.47     2388.76     34.80 o 
   3   1   0      141.28      163.99      3.25 o 
   4   1   0      488.59      514.51      5.05 o 
   5   1   0      766.07      723.95      7.04 o 
   6   1   0     1085.59     1039.89     12.41 o 
   7   1   0        0.97        0.73      0.30 o 
   8   1   0      190.80      181.01      3.27 o 
   9   1   0        6.76        8.25      0.80 o 
  -9   2   0      111.47      126.08      3.87 o 
  -8   2   0        5.17        5.00      0.87 o 
  -7   2   0       37.48       41.82      1.28 o 
  -6   2   0      347.18      303.68      3.54 o 
  -5   2   0       71.71       66.74      1.15 o 
  -4   2   0      156.75      130.69      1.68 o 
  -3   2   0      106.50      156.93      1.85 o 
  -2   2   0      122.07      123.58      1.41 o 
  -1   2   0      577.10      626.72      9.50 o 
   0   2   0      168.90      184.30      1.84 o 
   1   2   0     1584.07     1701.93     16.39 o 
   2   2   0       23.23       29.60      0.45 o 
   3   2   0      793.04      845.23     10.61 o 
   4   2   0      214.00      214.89      2.33 o 
   5   2   0      473.02      419.95      5.43 o 
   6   2   0      801.35      773.05      9.50 o 
   7   2   0       15.17       13.76      1.06 o 
   8   2   0        2.65        2.95      1.12 o 
   9   2   0       69.45       69.43      1.94 o 
  10   2   0       16.28       14.74      1.50 o 
  -8   3   0        0.04        0.00      0.50 o 
  -7   3   0      101.73       91.79      2.03 o 
  -6   3   0      206.08      179.38      2.43 o 
  -5   3   0      157.07      134.30      1.89 o 
  -4   3   0        9.75        7.85      0.39 o 
  -3   3   0       22.31       30.17      0.64 o 
  -2   3   0      522.14      520.97      5.07 o 
  -1   3   0      388.97      406.32      3.98 o 
   0   3   0      196.01      197.22      2.06 o 
   1   3   0     1338.67     1387.34     10.85 o 
   2   3   0        4.38        5.52      0.27 o 
   3   3   0     1737.55     1966.50     17.99 o 
   4   3   0      398.36      411.02      4.10 o 
   5   3   0        5.38        5.26      0.44 o 
   6   3   0        5.92        5.33      0.53 o 
   7   3   0      128.19      121.95      2.43 o 
   8   3   0       56.34       51.72      2.75 o 
   9   3   0        0.68        0.85      0.39 o 
  10   3   0        7.04        8.75      1.25 o 
  -7   4   0       13.23       15.80      0.84 o 
  -6   4   0        5.76        5.05      0.45 o 
  -5   4   0      157.88      157.12      2.16 o 
  -4   4   0      144.45      151.14      1.99 o 
  -3   4   0      216.64      216.50      2.51 o 
  -2   4   0       34.14       33.40      0.77 o 
  -1   4   0      469.38      493.36      4.87 o 
   0   4   0     1361.40     1479.81     13.63 o 
   1   4   0       16.00       21.38      0.61 o 
   2   4   0      328.00      314.34      2.76 o 
   3   4   0      225.83      207.58      1.92 o 
   4   4   0        0.42        0.90      0.15 o 
   5   4   0      111.09      108.89      2.03 o 
   6   4   0        8.53        9.57      1.31 o 
   7   4   0      149.81      143.54      2.78 o 
   8   4   0       76.45       83.83      3.25 o 
   9   4   0      176.31      192.06      3.71 o 
  10   4   0       57.99       64.73      2.87 o 
  -6   5   0      109.92      119.08      3.75 o 
  -5   5   0       34.39       32.38      0.86 o 
  -4   5   0       43.18       44.90      0.96 o 
  -3   5   0      320.82      325.66      3.59 o 
  -2   5   0      191.20      178.73      2.56 o 
  -1   5   0      398.13      424.42      4.36 o 
   0   5   0      877.43      978.92      9.25 o 
   1   5   0       58.63       61.72      0.82 o 
   2   5   0       91.79       82.81      1.02 o 
   3   5   0      162.53      176.35      1.77 o 
   4   5   0      559.94      566.82      8.60 o 
   5   5   0       68.84       64.58      1.94 o 
   6   5   0        9.20        5.19      0.53 o 
   7   5   0      410.53      413.83      5.92 o 
   8   5   0      105.81      107.92      2.47 o 
   9   5   0        4.89        6.04      0.75 o 
  -6   6   0        0.01       -0.30      0.30 o 
  -5   6   0       55.42       56.48      2.50 o 
  -4   6   0       39.35       38.54      1.23 o 
  -3   6   0     1084.79     1085.62     13.15 o 
  -2   6   0      483.27      476.13      4.98 o 
  -1   6   0      199.26      201.02      2.40 o 
   0   6   0        3.54        6.47      0.30 o 
   1   6   0       70.58       64.62      0.93 o 
   2   6   0      264.72      280.09      2.68 o 
   3   6   0       14.07       15.87      0.52 o 
   4   6   0      248.64      243.80      3.66 o 
   5   6   0      130.10      102.94      2.12 o 
   6   6   0      314.40      267.34      4.19 o 
   7   6   0       18.76       17.97      0.92 o 
   8   6   0        6.09        6.01      0.71 o 
   9   6   0       49.31       46.96      1.72 o 
  -6   7   0       15.68       20.32      1.37 o 
  -5   7   0       10.99       12.22      0.94 o 
  -4   7   0        0.50        0.10      0.33 o 
  -3   7   0      159.85      157.07      3.50 o 
  -2   7   0      580.61      589.74      7.76 o 
  -1   7   0       51.00       45.28      1.03 o 
   0   7   0      141.69      131.39      1.92 o 
   1   7   0      197.59      206.07      2.59 o 
   2   7   0      258.28      253.34      2.57 o 
   3   7   0     1367.71     1336.39     10.87 o 
   4   7   0      335.44      345.35      6.56 o 
   5   7   0       75.69       68.35      1.67 o 
   6   7   0       57.43       52.73      1.87 o 
   7   7   0      119.66      120.28      2.60 o 
   8   7   0       16.12       13.93      1.06 o 
   9   7   0        1.53        1.37      0.75 o 
  -6   8   0       62.22       74.15      2.19 o 
  -5   8   0      134.31      141.27      3.75 o 
  -4   8   0       19.30       18.77      1.01 o 
  -3   8   0       32.14       31.44      1.51 o 
  -2   8   0       79.69       75.16      1.53 o 
  -1   8   0        2.66        2.22      0.31 o 
   0   8   0       26.49       23.61      0.77 o 
   1   8   0        0.23        0.17      0.22 o 
   2   8   0       14.82       14.61      0.75 o 
   3   8   0      105.83      104.26      1.65 o 
   4   8   0        3.65        4.50      0.48 o 
   5   8   0       53.27       56.34      1.53 o 
   6   8   0       30.94       31.99      1.23 o 
   7   8   0       40.41       42.64      2.06 o 
   8   8   0       58.22       60.46      2.50 o 
  -4   9   0       45.09       46.08      1.67 o 
  -3   9   0       66.27       63.03      1.89 o 
  -2   9   0       59.65       56.65      1.39 o 
  -1   9   0      185.86      190.21      2.77 o 
   0   9   0       19.42       14.61      0.67 o 
   1   9   0        0.35        0.42      0.22 o 
   2   9   0       67.82       67.07      1.39 o 
   3   9   0        4.96        5.00      0.87 o 
   4   9   0        8.91        8.87      1.12 o 
   5   9   0        4.36        4.75      0.87 o 
   6   9   0       31.09       30.11      1.87 o 
   7   9   0        4.75        2.62      0.75 o 
  -3  10   0       47.39       48.29      1.80 o 
  -2  10   0       74.23       69.68      2.06 o 
  -1  10   0       15.15       12.91      0.73 o 
   0  10   0       17.76       16.41      0.76 o 
   1  10   0      197.74      188.37      2.81 o 
   2  10   0      139.66      140.44      2.30 o 
   3  10   0        0.32        0.75      0.50 o 
   4  10   0       90.34       95.47      3.37 o 
   5  10   0        5.68        6.37      1.00 o 
   6  10   0       47.65       56.73      2.75 o 
  -1  11   0       86.37       85.51      2.37 o 
   0  11   0       42.52       41.44      1.24 o 
   1  11   0        3.08        3.57      0.63 o 
   2  11   0       25.25       24.49      1.75 o 
   3  11   0       70.79       69.73      3.00 o 
   4  11   0        0.09        0.37      0.62 o 
   1  12   0        1.04        0.88      0.33 o 
  -4 -11   1       83.04       82.85      3.37 o 
  -3 -11   1       18.03       19.87      1.62 o 
  -2 -11   1       41.80       43.49      2.37 o 
  -1 -11   1       48.21       50.63      1.39 o 
   0 -11   1       48.35       45.57      1.72 o 
   1 -11   1       20.33       19.52      0.89 o 
  -5 -10   1        1.51        0.75      0.62 o 
  -3 -10   1       89.91       88.10      3.25 o 
  -2 -10   1        9.73        8.68      0.80 o 
  -1 -10   1       17.05       17.52      0.80 o 
   0 -10   1        1.68        2.51      0.40 o 
   1 -10   1       42.94       40.73      1.21 o 
   2 -10   1       39.72       37.91      1.23 o 
   3 -10   1        0.04       -0.30      0.30 o 
  -6  -9   1       22.53       24.87      1.75 o 
  -5  -9   1      124.08      124.58      4.00 o 
  -4  -9   1        0.02       -0.37      0.37 o 
  -2  -9   1      170.86      173.56      2.56 o 
  -1  -9   1       91.66       88.29      1.68 o 
   0  -9   1        2.92        2.40      0.48 o 
   1  -9   1      760.71      718.54      7.71 o 
   2  -9   1        2.05        1.50      0.33 o 
   3  -9   1        0.09        0.11      0.23 o 
   4  -9   1       81.43       81.79      2.33 o 
  -8  -8   1       35.17       30.24      2.00 o 
  -7  -8   1       50.84       50.49      1.67 o 
  -6  -8   1       44.27       45.99      1.49 o 
  -5  -8   1        5.22        5.75      0.87 o 
  -4  -8   1       51.46       46.61      2.12 o 
  -3  -8   1       61.61       63.72      1.63 o 
  -2  -8   1      170.65      160.21      2.30 o 
  -1  -8   1       12.43       11.26      1.62 o 
   0  -8   1      153.31      151.99      2.28 o 
   1  -8   1       40.42       36.26      1.00 o 
   2  -8   1        0.73        1.26      0.39 o 
   3  -8   1      462.33      455.77      5.33 o 
   4  -8   1       44.38       45.25      1.21 o 
   5  -8   1       23.84       26.63      1.32 o 
   6  -8   1       92.52       97.59      3.37 o 
  -8  -7   1       69.17       67.78      1.99 o 
  -7  -7   1        3.42        3.79      0.57 o 
  -6  -7   1       18.74       16.90      0.92 o 
  -5  -7   1      300.60      311.57      4.67 o 
  -4  -7   1        1.02        0.98      0.30 o 
  -3  -7   1      106.59      109.08      1.41 o 
  -2  -7   1       13.66       14.48      0.57 o 
  -1  -7   1       23.01       23.34      0.71 o 
   0  -7   1      260.91      245.42      3.05 o 
   1  -7   1       87.67       83.86      1.49 o 
   2  -7   1        3.39        2.70      0.36 o 
   3  -7   1       17.44       16.89      1.03 o 
   4  -7   1      127.15      119.28      2.06 o 
   5  -7   1        7.99        7.14      1.56 o 
   6  -7   1        0.00        0.52      0.30 o 
   7  -7   1       41.26       43.86      2.50 o 
  -9  -6   1       11.71       10.37      0.97 o 
  -8  -6   1      250.00      256.86      4.46 o 
  -7  -6   1        4.19        5.07      1.25 o 
  -6  -6   1      127.82      117.57      4.75 o 
  -5  -6   1       44.33       37.26      1.19 o 
  -4  -6   1      191.53      192.50      3.37 o 
  -3  -6   1        4.60        6.34      0.33 o 
  -2  -6   1      228.56      230.52      2.32 o 
  -1  -6   1      133.61      126.30      1.63 o 
   0  -6   1      144.96      145.60      2.02 o 
   1  -6   1        3.99        4.02      0.69 o 
   2  -6   1       22.89       20.64      0.86 o 
   3  -6   1       37.66       33.79      0.91 o 
   4  -6   1       87.24       85.37      1.58 o 
   5  -6   1       36.03       39.45      1.05 o 
   6  -6   1      166.54      168.53      3.25 o 
   7  -6   1       11.51       13.75      1.50 o 
  -9  -5   1       47.68       49.99      1.77 o 
  -8  -5   1       34.49       32.05      1.33 o 
  -7  -5   1      136.92      122.07      2.56 o 
  -6  -5   1      248.36      226.81      3.67 o 
  -5  -5   1       24.27       26.23      0.92 o 
  -4  -5   1      119.14      125.70      1.80 o 
  -3  -5   1        4.16        2.49      0.20 o 
  -2  -5   1      475.05      473.28      4.09 o 
  -1  -5   1       32.61       31.98      0.57 o 
   0  -5   1       20.09       21.09      0.58 o 
   1  -5   1      185.07      163.07      1.71 o 
   2  -5   1      195.66      196.65      2.04 o 
   3  -5   1      120.90      115.43      4.19 o 
   4  -5   1      408.52      409.47      5.69 o 
   5  -5   1        1.52        1.40      0.26 o 
   6  -5   1        1.54        1.54      0.37 o 
   7  -5   1        4.78        4.62      1.00 o 
  -9  -4   1       10.76       14.40      1.37 o 
  -8  -4   1        8.76        7.06      0.94 o 
  -7  -4   1       14.34       14.19      0.80 o 
  -6  -4   1       78.94       66.23      1.63 o 
  -5  -4   1      108.30      105.49      2.03 o 
  -4  -4   1      146.47      137.98      2.57 o 
  -3  -4   1        4.45        4.10      0.26 o 
  -2  -4   1      140.57      137.97      4.48 o 
  -1  -4   1      371.85      467.43      3.93 o 
   0  -4   1      833.75      941.69      8.82 o 
   1  -4   1        9.19        7.73      0.26 o 
   2  -4   1       67.78       87.89      2.62 o 
   3  -4   1       43.95       45.98      1.47 o 
   4  -4   1       54.94       49.95      0.97 o 
   5  -4   1      356.20      321.38      4.53 o 
   6  -4   1       56.94       63.19      1.29 o 
   7  -4   1        1.63        0.75      0.37 o 
 -10  -3   1        9.97        8.50      1.12 o 
  -9  -3   1       33.79       32.81      1.37 o 
  -8  -3   1        2.59        3.63      0.53 o 
  -7  -3   1        3.89        3.69      0.69 o 
  -6  -3   1       46.03       43.31      1.24 o 
  -5  -3   1       39.46       50.67      1.28 o 
  -4  -3   1       68.91       77.65      1.10 o 
  -3  -3   1      206.00      174.35      2.16 o 
  -2  -3   1      137.95      150.52      1.45 o 
  -1  -3   1      262.19      295.31      2.54 o 
   0  -3   1       99.96       93.80      4.08 o 
   1  -3   1      152.66      154.03      1.93 o 
   2  -3   1        6.83       11.78      0.35 o 
   3  -3   1      240.06      236.37      2.63 o 
   4  -3   1      118.57      127.11      2.58 o 
   5  -3   1        0.26        0.70      0.19 o 
   6  -3   1      175.99      139.65      2.04 o 
   7  -3   1      121.48      123.14      2.43 o 
  -9  -2   1        0.04        0.21      0.39 o 
  -8  -2   1       84.75       82.56      2.75 o 
  -7  -2   1       20.50       22.00      0.97 o 
  -6  -2   1       77.67       71.99      2.31 o 
  -5  -2   1       62.69       64.05      1.41 o 
  -4  -2   1      244.41      256.67      2.78 o 
  -3  -2   1       96.81      107.39      1.34 o 
  -2  -2   1      159.96      157.68      2.08 o 
  -1  -2   1     6976.84     6629.41     79.36 o 
   0  -2   1      592.28      662.53      6.01 o 
   1  -2   1     1042.33     1124.08     10.34 o 
   2  -2   1     1526.83     1626.69     19.47 o 
   3  -2   1      261.69      318.22      3.29 o 
   4  -2   1      339.85      362.31      3.80 o 
   5  -2   1      177.18      151.67      2.00 o 
   6  -2   1        4.78        7.35      0.54 o 
   7  -2   1       88.76       83.36      1.86 o 
   8  -2   1       37.38       41.61      1.41 o 
   9  -2   1        1.51        0.62      0.50 o 
  -9  -1   1       45.69       45.59      1.54 o 
  -8  -1   1       22.37       20.52      1.06 o 
  -7  -1   1      169.00      158.36      2.87 o 
  -6  -1   1      947.76      921.75     11.13 o 
  -5  -1   1      394.63      395.37      4.15 o 
  -4  -1   1     1330.09     1385.09     12.84 o 
  -3  -1   1      248.78      270.34      2.79 o 
  -2  -1   1        0.01        1.04      0.39 o 
  -1  -1   1      472.62      488.92      4.52 o 
   0  -1   1      689.01      712.25      8.66 o 
   1  -1   1      750.67      768.09     41.56 o 
   2  -1   1     1596.14     1700.14     21.55 o 
   3  -1   1      190.61      188.95      2.07 o 
   4  -1   1      287.50      269.72      2.93 o 
   5  -1   1        0.67        0.50      0.14 o 
   6  -1   1      178.47      194.80      2.45 o 
   7  -1   1      212.13      188.87      3.25 o 
   8  -1   1        0.95        0.25      0.30 o 
   9  -1   1       46.19       49.30      1.59 o 
  -9   0   1       69.14       71.60      2.87 o 
  -8   0   1       95.01      105.42      2.34 o 
  -7   0   1       26.79       23.82      0.92 o 
  -6   0   1       11.61       10.74      1.12 o 
  -5   0   1       25.53       27.70      0.64 o 
  -4   0   1      131.75      136.42      2.13 o 
  -3   0   1        4.11        5.42      0.39 o 
  -2   0   1     2151.55     2117.55     23.12 o 
  -1   0   1     2761.59     2813.41     39.11 o 
   0   0   1       94.37       99.59      1.15 o 
   1   0   1     1732.21     1721.50     19.93 o 
   2   0   1      347.43      343.53      5.06 o 
   3   0   1      710.54      825.77      7.72 o 
   4   0   1       53.98       67.95      1.00 o 
   5   0   1      330.17      338.19      4.50 o 
   6   0   1       23.95       27.69      0.92 o 
   7   0   1       43.46       40.99      1.24 o 
   8   0   1        0.04        0.19      0.44 o 
   9   0   1       17.59       19.23      2.50 o 
  10   0   1        3.12        3.00      0.75 o 
  -9   1   1       53.98       65.98      2.75 o 
  -8   1   1      104.29       99.72      3.25 o 
  -7   1   1       32.10       32.00      1.10 o 
  -6   1   1       44.55       46.64      0.98 o 
  -5   1   1      120.10      126.74      1.73 o 
  -4   1   1      148.17      152.37      1.87 o 
  -3   1   1       56.12       44.78      0.89 o 
  -2   1   1      938.28     1024.71     11.49 o 
  -1   1   1     2244.70     2348.13     48.52 o 
   0   1   1     1001.85     1023.39     11.90 o 
   1   1   1      620.10      615.61      6.89 o 
   2   1   1     1793.99     1798.04     16.33 o 
   3   1   1      697.20      682.50      7.91 o 
   4   1   1        0.45        1.68      0.18 o 
   5   1   1      201.10      202.87      3.49 o 
   6   1   1       93.30       83.14      1.72 o 
   7   1   1       12.15       10.82      0.71 o 
   8   1   1        2.34        2.76      0.44 o 
   9   1   1       51.96       52.01      1.63 o 
  10   1   1       47.64       51.70      1.77 o 
  -9   2   1      105.40      115.46      3.75 o 
  -8   2   1       71.20       70.10      2.62 o 
  -7   2   1       13.58       10.01      0.71 o 
  -6   2   1      363.83      331.07      3.80 o 
  -5   2   1       21.02       26.43      0.87 o 
  -4   2   1       16.29       19.97      1.31 o 
  -3   2   1     1173.21     1304.72     12.51 o 
  -2   2   1      827.44      923.31      8.69 o 
  -1   2   1       22.12       26.26      0.48 o 
   0   2   1       25.02       25.18      0.44 o 
   1   2   1     1045.24     1051.78      9.59 o 
   2   2   1       84.72       94.72      0.96 o 
   3   2   1       22.32       20.42      1.00 o 
   4   2   1      327.92      284.96      3.75 o 
   5   2   1      597.36      551.04      6.89 o 
   6   2   1      252.17      229.89      3.49 o 
   7   2   1      198.99      187.80      3.75 o 
   8   2   1       36.43       33.13      1.24 o 
   9   2   1        3.01        3.31      0.75 o 
  10   2   1       22.86       30.50      1.33 o 
  -9   3   1       39.61       46.11      2.25 o 
  -8   3   1        3.16        3.12      0.75 o 
  -7   3   1       54.53       51.98      2.12 o 
  -6   3   1       80.55       71.71      1.94 o 
  -5   3   1        0.19        0.75      0.27 o 
  -4   3   1      390.83      384.87      4.08 o 
  -3   3   1      165.43      155.44      2.21 o 
  -2   3   1      119.39      117.59      1.62 o 
  -1   3   1      232.15      241.17      2.52 o 
   0   3   1        0.04        0.45      0.09 o 
   1   3   1       94.25       89.13      1.11 o 
   2   3   1        6.87        6.70      0.28 o 
   3   3   1     2468.22     2607.28     23.64 o 
   4   3   1      157.73      164.33      2.52 o 
   5   3   1        6.69        9.66      0.62 o 
   6   3   1      317.37      299.60      4.33 o 
   7   3   1       51.31       52.97      1.46 o 
   8   3   1       41.26       41.93      1.41 o 
   9   3   1       47.55       48.61      1.59 o 
  10   3   1        0.03        0.09      0.32 o 
  -8   4   1       62.01       61.48      2.50 o 
  -7   4   1      128.69      119.30      2.87 o 
  -6   4   1      259.44      240.82      4.25 o 
  -5   4   1       24.08       21.62      0.67 o 
  -4   4   1       60.36       59.26      1.10 o 
  -3   4   1       56.25       56.41      0.95 o 
  -2   4   1      105.49      113.43      5.77 o 
  -1   4   1        5.56        4.66      0.77 o 
   0   4   1      102.00       92.33      1.20 o 
   1   4   1      295.69      299.88      3.08 o 
   2   4   1        7.50        5.17      0.21 o 
   3   4   1     1112.45     1152.25      9.14 o 
   4   4   1       54.60       65.33      0.92 o 
   5   4   1        1.49        1.12      0.27 o 
   6   4   1       16.32       14.83      1.12 o 
   7   4   1       18.95       17.43      0.88 o 
   8   4   1       50.77       51.00      1.56 o 
   9   4   1       82.07       86.38      2.25 o 
  10   4   1       56.08       63.23      2.87 o 
  -7   5   1        2.49        1.62      0.62 o 
  -6   5   1        0.53        0.37      0.37 o 
  -5   5   1      152.49      154.17      2.72 o 
  -4   5   1        1.72        2.19      0.31 o 
  -3   5   1      106.88      104.34      1.52 o 
  -2   5   1       88.52       86.65      1.29 o 
  -1   5   1      722.47      764.21      7.40 o 
   0   5   1     1011.64     1129.61     10.60 o 
   1   5   1      136.14      145.39      1.75 o 
   2   5   1      551.34      549.75      4.62 o 
   3   5   1      214.05      240.00      2.24 o 
   4   5   1      122.73      149.74     12.23 o 
   5   5   1      264.18      243.44      3.62 o 
   6   5   1      123.62      125.25      2.94 o 
   7   5   1      242.97      235.90      3.88 o 
   8   5   1        1.53        0.83      0.39 o 
   9   5   1      119.05      122.75      2.83 o 
  -7   6   1        1.11        0.12      0.50 o 
  -5   6   1        0.00        0.25      0.50 o 
  -4   6   1      218.30      219.10      3.31 o 
  -3   6   1     1311.74     1328.62     16.45 o 
  -2   6   1       55.06       53.59      1.01 o 
  -1   6   1      323.09      331.83      3.61 o 
   0   6   1       30.67       34.25      0.76 o 
   1   6   1       62.71       51.62      0.93 o 
   2   6   1        2.25        2.09      0.25 o 
   3   6   1       57.10       61.97      0.90 o 
   4   6   1       26.43       20.89      0.80 o 
   5   6   1      463.46      446.52      6.05 o 
   6   6   1        0.20        0.37      0.27 o 
   7   6   1       58.93       58.08      1.67 o 
   8   6   1      143.81      135.80      3.06 o 
   9   6   1      129.72      126.84      3.62 o 
  -7   7   1        0.42        0.62      0.37 o 
  -5   7   1       69.50       69.98      2.87 o 
  -4   7   1       38.45       35.11      1.87 o 
  -3   7   1        2.45        2.43      0.42 o 
  -2   7   1      399.84      393.18      5.50 o 
  -1   7   1       34.92       36.58      0.84 o 
   0   7   1        2.74        2.73      0.27 o 
   1   7   1      766.57      764.74      6.51 o 
   2   7   1        1.80        1.91      0.21 o 
   3   7   1      236.53      225.49      2.30 o 
   4   7   1        4.36        4.18      0.48 o 
   5   7   1      302.69      286.99      4.32 o 
   6   7   1        2.47        3.75      0.53 o 
   7   7   1       54.08       49.28      1.54 o 
   8   7   1        2.19        1.77      0.48 o 
   9   7   1       14.48       14.10      1.10 o 
  -6   8   1        0.09        0.12      0.37 o 
  -5   8   1      176.58      187.02      3.70 o 
  -4   8   1       54.73       54.36      2.62 o 
  -3   8   1      126.03      123.58      4.00 o 
  -2   8   1      105.73      101.00      2.25 o 
  -1   8   1       58.35       56.94      1.53 o 
   0   8   1      192.98      187.15      2.56 o 
   1   8   1      145.62      145.69      2.11 o 
   2   8   1      405.21      398.50      3.79 o 
   3   8   1     1127.64     1130.58      9.39 o 
   4   8   1        5.25        5.00      0.53 o 
   5   8   1       36.99       38.77      1.50 o 
   6   8   1       52.65       51.67      1.54 o 
   7   8   1       19.34       18.29      2.06 o 
   8   8   1        3.91        4.73      0.71 o 
  -5   9   1       38.32       40.45      1.62 o 
  -4   9   1       47.30       50.42      1.80 o 
  -3   9   1       20.13       20.90      1.10 o 
  -2   9   1      160.10      161.78      3.37 o 
  -1   9   1        5.13        5.95      0.51 o 
   0   9   1      350.70      330.96      4.01 o 
   1   9   1      175.05      174.06      2.52 o 
   2   9   1        0.17        0.25      0.22 o 
   3   9   1       27.97       30.61      1.62 o 
   4   9   1        8.85        7.87      1.00 o 
   5   9   1       38.38       36.74      1.26 o 
   6   9   1        0.39       -0.18      0.37 o 
   7   9   1        9.28       10.29      0.92 o 
   8   9   1      202.45      214.93      5.62 o 
  -3  10   1       18.74       18.96      1.17 o 
  -2  10   1        8.83        7.45      0.87 o 
  -1  10   1       30.94       31.01      1.32 o 
   0  10   1       13.28       14.28      0.70 o 
   1  10   1        0.56        0.51      0.29 o 
   2  10   1       43.87       45.53      1.17 o 
   4  10   1       23.43       24.12      1.62 o 
   5  10   1       23.13       25.99      1.75 o 
   6  10   1      180.02      194.68      5.50 o 
  -2  11   1       14.88       16.74      1.62 o 
  -1  11   1        8.55        6.67      0.78 o 
   0  11   1       14.15       14.60      1.08 o 
   1  11   1       99.59       99.54      2.07 o 
   2  11   1        3.29        2.92      0.56 o 
   3  11   1       62.35       61.85      2.75 o 
   5  11   1        2.60        3.12      0.75 o 
   1  12   1        7.63        6.99      0.75 o 
   2  12   1      144.87      150.70      4.62 o 
   3  12   1       61.04       67.85      3.00 o 
  -2 -11   2       74.40       81.47      3.37 o 
  -1 -11   2       10.72       10.86      0.79 o 
   0 -11   2      411.30      422.36      5.35 o 
   1 -11   2        9.62       12.25      1.37 o 
  -4 -10   2       40.14       41.24      2.25 o 
  -3 -10   2      142.15      139.08      4.37 o 
  -2 -10   2       82.93       92.32      3.00 o 
  -1 -10   2      139.12      135.69      2.37 o 
   0 -10   2        1.34        1.61      0.38 o 
   1 -10   2        0.62        0.13      0.39 o 
   2 -10   2      196.29      194.43      3.50 o 
  -6  -9   2      136.17      154.45      4.75 o 
  -5  -9   2        7.50       11.50      1.37 o 
  -4  -9   2       74.25       72.10      2.87 o 
  -3  -9   2      115.77      109.34      3.62 o 
  -2  -9   2        5.95        5.48      0.49 o 
  -1  -9   2      184.30      178.47      2.68 o 
   0  -9   2       97.95       94.97      1.82 o 
   1  -9   2       17.72       19.10      0.83 o 
   2  -9   2        1.32        1.22      0.32 o 
   3  -9   2      110.44      115.46      2.42 o 
   4  -9   2      115.44      114.90      2.81 o 
  -7  -8   2       13.52       14.50      1.62 o 
  -6  -8   2      123.08      130.08      4.12 o 
  -5  -8   2       86.29       84.47      3.12 o 
  -4  -8   2        1.13        0.87      0.50 o 
  -3  -8   2       13.44       15.83      0.78 o 
  -2  -8   2       16.94       17.39      0.69 o 
  -1  -8   2       22.80       24.00      0.79 o 
   0  -8   2       20.34       21.85      0.77 o 
   1  -8   2        9.12       10.96      0.64 o 
   2  -8   2      248.14      245.55      3.35 o 
   3  -8   2       97.63      100.38      1.91 o 
   4  -8   2       64.17       65.66      1.55 o 
   5  -8   2       50.95       51.79      1.80 o 
  -8  -7   2      454.33      488.14      7.29 o 
  -7  -7   2      117.22      125.47      2.77 o 
  -6  -7   2        9.55        9.65      0.78 o 
  -5  -7   2      176.10      171.74      3.08 o 
  -4  -7   2        2.47        4.87      0.87 o 
  -3  -7   2        1.51        1.79      0.23 o 
  -2  -7   2        8.57        8.02      0.57 o 
  -1  -7   2      142.25      147.11      2.13 o 
   0  -7   2      406.60      358.86      4.15 o 
   1  -7   2       36.74       25.79      0.82 o 
   2  -7   2      177.15      176.63      2.54 o 
   3  -7   2       33.77       33.85      1.73 o 
   4  -7   2        0.45        0.21      0.22 o 
   5  -7   2       79.18       82.66      1.72 o 
   6  -7   2       48.62       52.75      2.31 o 
   7  -7   2       17.22       18.49      1.37 o 
  -8  -6   2       38.59       37.55      1.50 o 
  -7  -6   2       28.91       28.53      1.69 o 
  -6  -6   2      131.36      127.90      2.56 o 
  -5  -6   2       23.64       24.84      0.96 o 
  -4  -6   2       63.62       66.97      1.53 o 
  -3  -6   2      779.94      778.22      7.74 o 
  -2  -6   2     1286.13     1270.90     10.33 o 
  -1  -6   2        3.09        2.80      0.31 o 
   0  -6   2      224.12      216.37      2.71 o 
   1  -6   2       85.89       90.39      1.57 o 
   2  -6   2       19.04       18.55      0.67 o 
   3  -6   2       42.18       43.03      1.05 o 
   4  -6   2      244.52      233.25      3.12 o 
   5  -6   2       76.17       79.12      1.60 o 
   6  -6   2       41.93       49.96      1.29 o 
   7  -6   2       80.55       76.97      3.25 o 
  -9  -5   2       15.51       15.50      1.15 o 
  -8  -5   2       10.26       10.15      0.88 o 
  -7  -5   2       68.38       64.04      1.77 o 
  -6  -5   2        1.30        1.82      0.56 o 
  -5  -5   2      172.06      165.03      2.82 o 
  -4  -5   2      201.36      202.13      2.46 o 
  -3  -5   2      164.44      145.73      1.89 o 
  -2  -5   2      445.98      445.30      3.94 o 
  -1  -5   2      324.83      325.08      3.38 o 
   0  -5   2       29.64       30.09      0.83 o 
   1  -5   2      110.62       92.84      1.44 o 
   2  -5   2       34.37       31.95      0.85 o 
   3  -5   2      157.89      158.83      2.23 o 
   4  -5   2       82.51       79.17      1.49 o 
   5  -5   2        0.10        0.42      0.22 o 
   6  -5   2      246.74      255.35      4.28 o 
   7  -5   2       12.55       13.43      1.01 o 
  -9  -4   2       15.67       16.56      1.25 o 
  -8  -4   2        0.22        0.30      0.50 o 
  -7  -4   2      124.11      118.97      2.47 o 
  -6  -4   2        2.64        7.10      0.62 o 
  -5  -4   2      149.47      116.96      2.20 o 
  -4  -4   2      284.02      280.18      3.14 o 
  -3  -4   2        2.12        1.07      0.18 o 
  -2  -4   2      388.17      406.89      3.97 o 
  -1  -4   2       68.28       59.96      0.79 o 
   0  -4   2       36.50       32.01      0.60 o 
   1  -4   2      649.05      657.15      8.04 o 
   2  -4   2       28.32       28.68      0.79 o 
   3  -4   2     1715.23     1717.28     18.11 o 
   4  -4   2      722.98      689.87      8.55 o 
   5  -4   2        0.01        0.02      0.21 o 
   6  -4   2      122.61      123.75      1.99 o 
   7  -4   2       58.25       66.75      1.81 o 
  -9  -3   2       38.59       37.96      1.46 o 
  -8  -3   2      151.62      161.85      3.14 o 
  -7  -3   2        9.28        8.60      0.75 o 
  -6  -3   2        0.60        0.91      0.30 o 
  -5  -3   2      477.62      462.67      6.05 o 
  -4  -3   2       14.01       12.87      1.30 o 
  -3  -3   2       33.36       32.49      0.64 o 
  -2  -3   2      643.17      699.88      6.68 o 
  -1  -3   2       38.91       39.27      0.67 o 
   0  -3   2       70.30       79.28      0.86 o 
   1  -3   2      664.40      740.97      7.02 o 
   2  -3   2      821.83      926.06     10.50 o 
   3  -3   2       14.64       14.37      0.37 o 
   4  -3   2       74.22       62.96      1.05 o 
   5  -3   2      153.08      171.63      1.92 o 
   6  -3   2      117.59      111.94      1.51 o 
   7  -3   2       37.57       30.86      1.62 o 
   8  -3   2      111.83      118.46      3.62 o 
  -9  -2   2       47.57       47.86      2.37 o 
  -8  -2   2       13.86       17.69      0.97 o 
  -7  -2   2        7.33        7.46      0.62 o 
  -6  -2   2       80.86       74.61      1.68 o 
  -5  -2   2       42.36       42.34      0.85 o 
  -4  -2   2       11.10       13.81      0.44 o 
  -3  -2   2      655.93      661.11      6.35 o 
  -2  -2   2     1519.16     1736.33     15.85 o 
  -1  -2   2     4302.06     4387.12     41.30 o 
   0  -2   2       76.76       74.03      1.25 o 
   1  -2   2        1.63        1.60      0.14 o 
   2  -2   2     1482.32     1553.85     20.04 o 
   3  -2   2      247.03      298.26      3.12 o 
   4  -2   2      138.26      163.97      1.73 o 
   5  -2   2        3.46        2.70      0.24 o 
   6  -2   2      231.23      208.98      2.26 o 
   7  -2   2      186.40      184.87      3.18 o 
   8  -2   2        1.42        0.66      0.30 o 
   9  -2   2       70.16       66.48      2.75 o 
  -9  -1   2       45.44       45.11      2.37 o 
  -8  -1   2       34.44       35.63      1.32 o 
  -7  -1   2        0.60        0.25      0.27 o 
  -6  -1   2       24.69       23.89      0.88 o 
  -5  -1   2      187.09      197.95      2.40 o 
  -4  -1   2      216.45      238.19      2.64 o 
  -3  -1   2      713.35      800.44      7.58 o 
  -2  -1   2     1124.21     1232.09     11.33 o 
  -1  -1   2     1328.50     1407.98     24.11 o 
   0  -1   2     5507.79     5357.83     69.47 o 
   1  -1   2     1670.00     1734.52     13.47 o 
   2  -1   2      359.66      383.31      3.70 o 
   3  -1   2       15.80       14.42      0.34 o 
   4  -1   2      888.25      940.03      7.61 o 
   5  -1   2       64.52       82.56      1.07 o 
   6  -1   2       73.91       59.83      1.12 o 
   7  -1   2      149.48      132.94      2.62 o 
   8  -1   2       35.26       34.26      1.19 o 
   9  -1   2        0.75        0.62      0.62 o 
  -9   0   2        1.06        1.25      0.75 o 
  -8   0   2        7.49        6.12      1.00 o 
  -7   0   2      525.28      490.05      6.63 o 
  -6   0   2       19.35       17.30      1.44 o 
  -5   0   2     1017.59      980.09      9.43 o 
  -4   0   2      310.92      267.35      2.93 o 
  -3   0   2      194.29      210.81      2.28 o 
  -2   0   2      280.21      288.36      2.89 o 
  -1   0   2     1371.52     1372.62     22.14 o 
   0   0   2      125.11      122.58      1.50 o 
   1   0   2      781.42      824.19      9.86 o 
   2   0   2      187.74      196.74      1.95 o 
   3   0   2     1672.62     1842.12     27.24 o 
   4   0   2      587.04      700.27      5.72 o 
   5   0   2      135.11      137.25      1.47 o 
   6   0   2      110.90      105.78      1.99 o 
   7   0   2       21.78       24.12      0.92 o 
   8   0   2       21.05       20.95      1.00 o 
   9   0   2       84.66       93.65      2.25 o 
  10   0   2       37.63       37.94      1.50 o 
  -9   1   2        3.34        4.00      0.87 o 
  -8   1   2        0.18        0.87      0.62 o 
  -7   1   2       15.33       13.36      0.75 o 
  -6   1   2      265.04      248.83      3.03 o 
  -5   1   2       20.70       18.03      0.55 o 
  -4   1   2       68.41       56.10      0.96 o 
  -3   1   2      460.89      446.43      4.42 o 
  -2   1   2      490.83      468.07      5.52 o 
  -1   1   2      577.87      618.98      6.76 o 
   0   1   2      377.60      397.60     10.87 o 
   1   1   2     6127.10     6027.59    114.80 o 
   2   1   2        7.50        7.36      0.44 o 
   3   1   2      657.26      692.36      5.54 o 
   4   1   2       43.23       47.30      0.60 o 
   5   1   2      381.99      358.18      4.85 o 
   6   1   2        2.54        2.37      0.35 o 
   7   1   2      179.26      171.81      2.96 o 
   8   1   2       63.40       59.30      1.63 o 
   9   1   2       25.69       26.82      1.19 o 
  10   1   2       12.35        9.02      1.56 o 
  -9   2   2       51.42       54.86      2.50 o 
  -8   2   2        0.06       -0.50      0.50 o 
  -7   2   2       47.05       46.61      2.00 o 
  -6   2   2       18.79       19.71      0.67 o 
  -5   2   2       69.22       68.66      1.64 o 
  -4   2   2       75.99       69.64      1.10 o 
  -3   2   2       55.95       69.28      1.03 o 
  -2   2   2        6.94        5.62      0.35 o 
  -1   2   2      198.66      193.11      1.96 o 
   0   2   2     4186.86     4464.97     53.22 o 
   1   2   2     1410.78     1556.19     27.68 o 
   2   2   2     1788.01     1776.01     16.16 o 
   4   2   2      149.94      133.95      3.00 o 
   5   2   2       15.62       17.62      0.66 o 
   6   2   2        0.14       -0.10      0.21 o 
   7   2   2       57.79       55.03      1.46 o 
   8   2   2       39.49       38.14      1.28 o 
   9   2   2      312.57      322.21      5.12 o 
  10   2   2        1.99        2.17      0.62 o 
  -9   3   2       23.73       25.24      1.62 o 
  -8   3   2        6.76        6.25      1.00 o 
  -7   3   2       42.38       43.49      2.00 o 
  -6   3   2      145.88      139.28      2.56 o 
  -5   3   2       11.76       11.49      0.48 o 
  -4   3   2      141.10      137.01      2.11 o 
  -3   3   2       37.73       22.89      0.87 o 
  -2   3   2      261.01      287.38      2.99 o 
  -1   3   2       84.56       83.88      1.05 o 
   0   3   2       70.20       67.44      1.01 o 
   1   3   2      333.02      348.29      3.41 o 
   2   3   2       61.67       65.55      1.19 o 
   3   3   2       11.42       14.44      0.53 o 
   4   3   2      449.60      416.28      5.26 o 
   5   3   2       98.32       93.85      1.81 o 
   6   3   2     2666.86     2605.48     30.86 o 
   7   3   2      162.39      149.66      2.73 o 
   8   3   2       19.92       18.58      0.97 o 
   9   3   2       32.27       34.75      1.56 o 
  10   3   2        6.69        6.43      0.80 o 
  -8   4   2       31.87       31.49      1.87 o 
  -7   4   2       70.99       73.16      2.12 o 
  -6   4   2        0.27        0.62      0.44 o 
  -5   4   2      130.39      124.48      2.34 o 
  -4   4   2      326.16      328.28      6.50 o 
  -3   4   2       17.13       26.95      0.64 o 
  -2   4   2      300.41      332.91      3.50 o 
  -1   4   2      173.53      156.83      1.84 o 
   0   4   2      149.10      164.57      3.12 o 
   1   4   2      190.19      185.89      2.82 o 
   2   4   2      423.96      459.64      4.52 o 
   3   4   2      330.82      380.47      3.24 o 
   4   4   2        0.56        0.31      0.18 o 
   5   4   2       43.98       48.95      2.12 o 
   6   4   2        9.20        9.28      0.94 o 
   7   4   2      194.50      186.20      3.22 o 
   8   4   2      482.63      462.61      7.19 o 
   9   4   2       10.05        8.60      0.84 o 
  10   4   2       19.33       19.53      1.10 o 
  -7   5   2       20.18       21.27      1.01 o 
  -6   5   2       18.22       15.45      1.75 o 
  -5   5   2       76.49       72.13      1.76 o 
  -4   5   2      107.13      102.38      2.06 o 
  -3   5   2      613.65      598.16      6.07 o 
  -2   5   2       77.45       70.95      1.63 o 
  -1   5   2       11.59       17.18      0.47 o 
   0   5   2      927.86      990.66      9.37 o 
   1   5   2        5.38        9.92      0.40 o 
   2   5   2        9.97        9.75      0.36 o 
   3   5   2        2.81        0.67      0.14 o 
   4   5   2       92.69       92.86      1.77 o 
   5   5   2       81.22       88.66      1.81 o 
   6   5   2       33.11       33.34      1.10 o 
   7   5   2       11.77       12.96      0.80 o 
   8   5   2        8.60        9.40      0.94 o 
   9   5   2        1.40        1.44      0.53 o 
  10   5   2       16.45       18.74      1.87 o 
  -7   6   2       29.77       35.61      2.00 o 
  -6   6   2       99.60      108.96      3.62 o 
  -5   6   2       78.83       79.47      2.50 o 
  -4   6   2       17.46       15.05      0.78 o 
  -3   6   2      622.99      621.63      6.35 o 
  -2   6   2      185.01      183.90      2.31 o 
  -1   6   2       41.15       36.74      0.78 o 
   0   6   2       57.25       69.12      1.12 o 
   1   6   2      188.59      205.22      2.40 o 
   2   6   2      310.46      312.80      3.41 o 
   3   6   2       53.24       48.73      0.83 o 
   4   6   2       80.12       71.37      1.54 o 
   5   6   2      188.02      177.87      2.96 o 
   6   6   2        0.01        0.02      0.21 o 
   7   6   2       41.80       37.18      1.28 o 
   8   6   2      119.68      108.50      2.47 o 
   9   6   2       56.40       59.65      1.90 o 
  -7   7   2       42.61       43.11      2.25 o 
  -6   7   2        1.59        1.75      0.62 o 
  -4   7   2      151.94      145.58      4.37 o 
  -3   7   2      340.16      347.73      5.81 o 
  -2   7   2       69.31       68.17      1.23 o 
  -1   7   2      331.71      328.89      3.71 o 
   0   7   2       21.03       18.31      0.72 o 
   1   7   2      146.29      149.43      2.42 o 
   2   7   2       54.51       51.75      1.24 o 
   3   7   2      131.46      139.64      1.62 o 
   4   7   2        2.80        3.09      0.44 o 
   5   7   2        6.31        6.44      0.62 o 
   6   7   2       99.01       88.30      2.03 o 
   7   7   2      114.54      101.96      2.50 o 
   8   7   2        2.45        1.28      0.39 o 
   9   7   2       15.54       14.68      1.19 o 
  -6   8   2       44.13       46.61      2.50 o 
  -4   8   2        6.38        5.37      1.00 o 
  -3   8   2      100.94      100.09      3.50 o 
  -2   8   2       79.04       75.47      2.87 o 
  -1   8   2      145.58      145.28      2.67 o 
   0   8   2       83.32       75.38      1.33 o 
   1   8   2      110.16      109.11      1.68 o 
   2   8   2      110.56      111.93      1.46 o 
   3   8   2        5.93        5.70      0.37 o 
   4   8   2       72.69       73.20      1.75 o 
   5   8   2        7.75        8.69      0.71 o 
   6   8   2       71.10       60.35      1.67 o 
   7   8   2       42.36       39.25      1.37 o 
   8   8   2       76.20       74.52      2.08 o 
  -4   9   2       91.04       90.72      3.62 o 
  -3   9   2       17.68       16.74      1.62 o 
  -2   9   2       46.68       45.86      2.37 o 
  -1   9   2       38.22       36.74      2.00 o 
   0   9   2       46.11       45.83      1.35 o 
   1   9   2       10.58        8.72      0.63 o 
   2   9   2       30.48       31.09      1.12 o 
   3   9   2       51.16       49.20      1.48 o 
   4   9   2      111.70      111.68      2.29 o 
   5   9   2       54.77       54.08      1.58 o 
   6   9   2       28.56       29.54      1.19 o 
   7   9   2        0.07       -0.30      0.30 o 
   8   9   2       15.86       15.23      1.10 o 
  -3  10   2       60.79       59.18      1.97 o 
  -2  10   2       64.97       63.61      1.97 o 
  -1  10   2        8.53        7.04      0.75 o 
   0  10   2       29.46       28.38      1.56 o 
   1  10   2       18.38       17.41      1.22 o 
   2  10   2       15.99       16.84      0.69 o 
   3  10   2       65.95       63.10      2.50 o 
   4  10   2      272.48      287.03      6.62 o 
   5  10   2        5.95        8.12      1.12 o 
   6  10   2        1.89        1.00      0.62 o 
   7  10   2       22.84       22.00      1.15 o 
  -2  11   2       13.26       11.21      0.96 o 
  -1  11   2       82.71       81.42      2.28 o 
   0  11   2      157.21      156.47      3.69 o 
   1  11   2       82.02       80.20      2.06 o 
   2  11   2       26.35       24.99      1.15 o 
   3  11   2       25.63       27.12      1.75 o 
   4  11   2       13.18       13.75      1.50 o 
   5  11   2       11.43        8.00      1.12 o 
   6  11   2      100.40      100.84      3.62 o 
   0  12   2       25.78       28.20      2.75 o 
   1  12   2        2.79        3.50      0.69 o 
   3  12   2       30.99       32.49      2.00 o 
   4  12   2       82.16       89.22      3.50 o 
  -1 -11   3       45.69       47.11      2.25 o 
  -4 -10   3       65.46       63.48      3.00 o 
  -3 -10   3       36.61       41.86      2.37 o 
  -2 -10   3      127.70      148.87      9.00 o 
  -1 -10   3        1.47        1.59      0.66 o 
   0 -10   3        0.17       -0.11      0.31 o 
   1 -10   3      157.98      149.62      2.64 o 
   2 -10   3       77.96       72.73      2.87 o 
  -5  -9   3        5.63        5.37      1.00 o 
  -3  -9   3       33.09       37.99      2.12 o 
  -2  -9   3      139.36      135.40      2.49 o 
  -1  -9   3        1.16        0.71      0.29 o 
   0  -9   3       20.00       18.07      0.82 o 
   1  -9   3      140.50      141.36      2.45 o 
   2  -9   3        6.42        6.44      0.60 o 
   3  -9   3       21.35       24.42      0.98 o 
   4  -9   3        1.67        2.33      0.56 o 
  -6  -8   3       30.61       38.99      2.25 o 
  -5  -8   3       46.61       53.61      2.50 o 
  -4  -8   3      194.41      191.81      5.12 o 
  -3  -8   3       15.04       16.24      1.00 o 
  -2  -8   3       71.99       76.34      1.51 o 
  -1  -8   3      218.18      216.95      3.00 o 
   0  -8   3       76.22       76.06      1.58 o 
   1  -8   3       26.55       22.04      0.84 o 
   2  -8   3      192.23      182.83      2.78 o 
   3  -8   3       94.55       94.32      2.33 o 
   4  -8   3       26.38       25.89      0.98 o 
   5  -8   3       24.79       23.85      1.00 o 
  -7  -7   3        2.43        4.12      1.00 o 
  -6  -7   3       38.77       34.74      2.00 o 
  -5  -7   3        0.64        0.50      0.50 o 
  -4  -7   3        3.52        3.75      0.75 o 
  -3  -7   3       58.35       60.07      1.58 o 
  -2  -7   3       41.53       41.13      1.03 o 
  -1  -7   3        2.29        3.11      0.50 o 
   0  -7   3        0.88        0.12      0.22 o 
   1  -7   3        3.11        6.68      0.48 o 
   2  -7   3       10.10       10.75      0.82 o 
   3  -7   3       67.12       61.74      1.41 o 
   4  -7   3       70.87       69.04      1.51 o 
   5  -7   3       49.90       50.99      1.34 o 
   6  -7   3        1.14        1.37      0.44 o 
  -8  -6   3       55.37       63.47      1.99 o 
  -7  -6   3       55.01       57.52      1.76 o 
  -6  -6   3        2.92        3.05      0.75 o 
  -5  -6   3       71.52       73.35      1.76 o 
  -4  -6   3       34.09       34.13      1.08 o 
  -3  -6   3       18.69       17.55      0.75 o 
  -2  -6   3      231.84      213.41      3.22 o 
  -1  -6   3       11.72       12.84      0.55 o 
   0  -6   3      128.86      126.75      1.92 o 
   1  -6   3       22.57       24.78      0.77 o 
   2  -6   3      114.91      113.32      2.15 o 
   3  -6   3       42.43       38.85      1.30 o 
   4  -6   3       36.59       35.30      1.03 o 
   5  -6   3      191.25      191.42      3.42 o 
   6  -6   3        1.63        1.78      0.35 o 
   7  -6   3      179.35      209.60      4.06 o 
  -9  -5   3       54.60       59.85      2.75 o 
  -8  -5   3        0.87        0.58      0.39 o 
  -7  -5   3       94.47       94.57      2.25 o 
  -6  -5   3       93.97       99.00      2.20 o 
  -5  -5   3       34.45       30.06      1.05 o 
  -4  -5   3       46.56       48.42      1.00 o 
  -3  -5   3     1550.70     1564.09     14.69 o 
  -2  -5   3      257.91      230.39      2.67 o 
  -1  -5   3       27.73       25.61      0.67 o 
   0  -5   3       20.43       24.29      1.40 o 
   1  -5   3       96.79       85.67      1.96 o 
   2  -5   3       27.54       29.38      0.79 o 
   3  -5   3       73.97       71.10      1.34 o 
   4  -5   3       88.20       77.59      2.44 o 
   5  -5   3       80.02       75.02      1.90 o 
   6  -5   3        0.17        0.29      0.30 o 
   7  -5   3       29.82       30.51      1.32 o 
  -9  -4   3       12.58       14.12      1.50 o 
  -8  -4   3        6.28        5.44      0.71 o 
  -7  -4   3        0.19        0.20      0.37 o 
  -6  -4   3       86.03       73.86      1.77 o 
  -5  -4   3      329.93      264.18      3.97 o 
  -4  -4   3      256.18      241.15      2.85 o 
  -3  -4   3      242.36      246.24      2.83 o 
  -2  -4   3      736.40      790.56      7.64 o 
  -1  -4   3      493.71      493.49      4.82 o 
   0  -4   3        0.51        1.00      0.65 o 
   1  -4   3      905.40      907.31      8.72 o 
   2  -4   3       24.44       17.52      0.68 o 
   3  -4   3      997.91      988.39      9.56 o 
   4  -4   3      183.71      175.34      2.37 o 
   5  -4   3      147.76      135.72      2.61 o 
   6  -4   3       14.35       11.24      1.00 o 
   7  -4   3        0.08       -0.23      0.31 o 
   8  -4   3       27.17       25.12      1.75 o 
  -9  -3   3        4.98        6.12      1.12 o 
  -8  -3   3        1.26        2.71      0.75 o 
  -7  -3   3       23.69       22.37      1.01 o 
  -6  -3   3       94.32      111.56      2.25 o 
  -5  -3   3      284.56      279.31      4.11 o 
  -4  -3   3       80.00       79.43      2.01 o 
  -3  -3   3       74.21       66.86      1.26 o 
  -2  -3   3     1395.41     1437.30     13.29 o 
  -1  -3   3      948.58     1055.47      8.44 o 
   0  -3   3     1312.41     1458.63     11.50 o 
   1  -3   3     1531.97     1696.23     15.52 o 
   2  -3   3        3.33        7.63      0.53 o 
   3  -3   3     1173.29     1227.37     10.86 o 
   4  -3   3       88.98       88.37      1.32 o 
   5  -3   3       13.77       16.54      0.58 o 
   6  -3   3      184.09      180.45      2.47 o 
   7  -3   3       68.19       69.85      2.62 o 
   8  -3   3        1.32        1.75      0.62 o 
   9  -3   3       18.27       19.12      1.62 o 
  -9  -2   3       48.23       55.73      2.62 o 
  -8  -2   3      313.11      338.46      5.25 o 
  -7  -2   3        3.99        2.48      0.44 o 
  -6  -2   3      107.81      100.75      2.08 o 
  -5  -2   3        4.29        3.99      0.33 o 
  -4  -2   3      184.37      204.81      2.42 o 
  -3  -2   3      645.56      635.24      6.20 o 
  -2  -2   3      374.55      367.89      3.73 o 
  -1  -2   3       38.84       27.92      0.63 o 
   0  -2   3     2676.44     2735.02     30.48 o 
   1  -2   3      763.19      817.36      7.66 o 
   2  -2   3        0.04        0.86      0.11 o 
   3  -2   3       18.06       25.49      2.83 o 
   4  -2   3      476.91      472.38      4.11 o 
   5  -2   3      126.20      131.00      1.54 o 
   6  -2   3       16.21       18.27      0.53 o 
   7  -2   3        8.99        4.51      0.56 o 
   8  -2   3      132.69      138.70      4.00 o 
   9  -2   3      125.85      139.20      4.37 o 
  -9  -1   3        4.29        3.25      0.87 o 
  -8  -1   3       47.87       44.73      2.25 o 
  -7  -1   3       11.58       11.31      0.75 o 
  -6  -1   3       45.00       44.39      1.50 o 
  -5  -1   3        1.84        0.80      0.18 o 
  -4  -1   3       75.48       62.50      1.03 o 
  -3  -1   3     1029.83     1136.36     10.63 o 
  -2  -1   3      878.30      957.93      9.63 o 
  -1  -1   3       83.82       66.26      0.89 o 
   0  -1   3     3514.05     3605.30     35.73 o 
   1  -1   3      336.02      367.92      3.04 o 
   2  -1   3      638.12      618.87      5.84 o 
   3  -1   3      260.71      309.44      2.71 o 
   4  -1   3       64.90       76.16      1.04 o 
   5  -1   3       24.36       18.81      0.45 o 
   6  -1   3      422.84      359.56      3.39 o 
   7  -1   3      217.04      199.63      3.31 o 
   8  -1   3        6.68        6.69      0.62 o 
   9  -1   3      116.18      124.28      2.94 o 
  10  -1   3       49.55       60.23      2.75 o 
  -9   0   3      108.06      112.96      3.87 o 
  -8   0   3       68.73       64.73      2.62 o 
  -7   0   3       56.11       55.36      2.25 o 
  -6   0   3      176.91      170.88      2.91 o 
  -5   0   3      831.03      804.82      7.91 o 
  -4   0   3        0.41        0.98      0.24 o 
  -3   0   3      752.27      834.24      7.94 o 
  -2   0   3       73.83       63.29      1.10 o 
  -1   0   3       14.73       18.42      0.48 o 
   0   0   3        0.30        0.64      0.07 o 
   1   0   3       25.10       20.72      0.36 o 
   2   0   3      135.90      153.82      1.61 o 
   3   0   3       64.76       84.14      1.03 o 
   4   0   3        3.04        0.46      0.14 o 
   5   0   3       74.35       76.74      0.97 o 
   6   0   3       45.61       41.35      1.14 o 
   7   0   3       78.01       76.90      2.69 o 
   8   0   3       49.85       49.17      1.87 o 
   9   0   3       12.23       14.16      2.31 o 
  10   0   3       16.08       18.41      1.01 o 
  -9   1   3        0.01        1.50      0.62 o 
  -8   1   3       68.31       73.97      2.87 o 
  -7   1   3       17.20       21.49      1.50 o 
  -6   1   3      226.40      230.00      2.88 o 
  -5   1   3     1298.42     1279.69     12.19 o 
  -4   1   3      219.24      218.26      2.52 o 
  -3   1   3        6.63        4.54      0.26 o 
  -2   1   3      317.61      320.37      3.22 o 
  -1   1   3      368.92      369.61      4.28 o 
   0   1   3       13.27       15.56      0.27 o 
   1   1   3     1026.73     1067.52     37.31 o 
   2   1   3      681.37      723.19      8.31 o 
   3   1   3     2232.66     2308.65     21.04 o 
   4   1   3      163.35      160.29      1.53 o 
   5   1   3      857.73      821.63      6.69 o 
   6   1   3        1.04        0.69      0.31 o 
   7   1   3        2.43        0.77      0.31 o 
   8   1   3      100.71      105.01      2.29 o 
   9   1   3        1.55        2.82      0.53 o 
  10   1   3        0.02        0.36      0.39 o 
  -8   2   3      142.58      150.70      4.37 o 
  -7   2   3      116.90      110.46      3.37 o 
  -6   2   3       44.94       43.56      1.23 o 
  -5   2   3       25.73       27.32      0.71 o 
  -4   2   3       37.77       37.67      0.99 o 
  -3   2   3      269.55      266.63      2.88 o 
  -2   2   3      364.83      364.21      3.65 o 
  -1   2   3       40.92       61.73      1.62 o 
   0   2   3    12488.51    12495.75    199.06 o 
   1   2   3    10860.03    10713.91    495.58 o 
   2   2   3     1614.62     1688.88     15.46 o 
   3   2   3        1.06        0.69      0.18 o 
   4   2   3      172.27      174.07      3.00 o 
   5   2   3       16.58       12.28      0.57 o 
   6   2   3      129.59      119.93      2.20 o 
   7   2   3      304.06      293.65      4.37 o 
   8   2   3      164.83      164.83      3.05 o 
   9   2   3       42.26       43.04      1.46 o 
  10   2   3       29.80       32.93      1.44 o 
  -8   3   3        3.03        3.50      0.87 o 
  -7   3   3        4.96        4.62      0.87 o 
  -6   3   3       29.33       28.97      1.01 o 
  -5   3   3       32.49       29.81      0.97 o 
  -4   3   3      174.12      160.85      2.60 o 
  -3   3   3       31.14       39.39      0.96 o 
  -2   3   3      909.59      945.74      8.86 o 
  -1   3   3      973.60     1014.01      9.37 o 
   0   3   3      458.73      560.41      5.31 o 
   1   3   3      159.46      172.29      2.04 o 
   2   3   3      546.57      554.73      5.31 o 
   3   3   3      532.29      591.88      5.65 o 
   4   3   3      694.72      723.64      8.61 o 
   5   3   3      408.12      389.37      7.37 o 
   6   3   3      462.73      434.71      5.83 o 
   7   3   3      262.31      235.93      3.71 o 
   8   3   3       64.53       65.23      1.72 o 
   9   3   3        4.29        3.06      0.53 o 
  10   3   3       42.67       42.47      1.58 o 
  -8   4   3       25.17       30.49      1.87 o 
  -7   4   3      113.75      114.09      3.50 o 
  -6   4   3       61.88       61.85      1.59 o 
  -5   4   3       41.33       32.69      1.06 o 
  -4   4   3      870.62      856.76     10.47 o 
  -3   4   3      287.02      310.38      3.35 o 
  -2   4   3      238.24      289.06      3.06 o 
  -1   4   3       64.45       64.24      1.08 o 
   0   4   3       13.86       21.18      0.62 o 
   1   4   3       21.26       22.12      0.75 o 
   2   4   3        2.45        2.62      0.68 o 
   3   4   3       49.60       37.29      0.81 o 
   4   4   3      922.09      974.27     11.44 o 
   5   4   3       68.67       60.35      2.00 o 
   6   4   3      636.93      592.10      7.60 o 
   7   4   3      662.65      641.44      8.35 o 
   8   4   3      120.08      113.54      3.81 o 
   9   4   3       21.86       23.22      1.50 o 
  10   4   3       80.10       81.70      2.25 o 
  -8   5   3       61.79       72.98      2.87 o 
  -7   5   3       28.35       31.07      1.24 o 
  -6   5   3       40.70       32.83      1.24 o 
  -5   5   3      228.03      204.39      3.44 o 
  -4   5   3      137.97      129.05      2.94 o 
  -3   5   3        9.41        8.50      0.75 o 
  -2   5   3      467.65      474.06      4.86 o 
  -1   5   3      430.85      463.26      6.00 o 
   0   5   3      664.09      704.10      6.82 o 
   1   5   3      101.90       93.51      1.29 o 
   2   5   3      160.83      159.09      1.90 o 
   3   5   3      649.55      689.20      6.68 o 
   4   5   3      992.68     1086.91     12.72 o 
   5   5   3        1.13        0.62      0.50 o 
   6   5   3        0.01        0.20      0.25 o 
   7   5   3       78.86       76.19      2.62 o 
   8   5   3       10.08        8.76      1.12 o 
   9   5   3       42.24       38.82      1.46 o 
  10   5   3        0.74        0.03      0.39 o 
  -7   6   3       64.60       78.85      3.00 o 
  -6   6   3       33.12       30.80      1.23 o 
  -5   6   3       56.06       51.63      2.06 o 
  -4   6   3      142.23      143.37      2.63 o 
  -3   6   3       23.69       22.87      1.12 o 
  -2   6   3      365.54      354.92      3.85 o 
  -1   6   3      181.58      173.68      2.15 o 
   0   6   3      570.35      592.84      5.93 o 
   1   6   3      796.07      866.40      8.36 o 
   2   6   3      485.96      486.90      4.95 o 
   3   6   3      136.76      127.81      1.70 o 
   4   6   3       11.20       10.38      0.62 o 
   5   6   3       12.92       12.81      0.75 o 
   6   6   3       28.41       28.05      1.06 o 
   7   6   3       37.44       33.83      1.75 o 
   8   6   3        2.60        3.75      0.53 o 
   9   6   3      203.35      212.01      3.97 o 
  -7   7   3        3.85        2.25      0.50 o 
  -6   7   3       19.44       19.49      1.62 o 
  -5   7   3      130.85      136.33      4.25 o 
  -4   7   3        7.62        9.00      1.00 o 
  -3   7   3      129.34      127.08      3.25 o 
  -2   7   3      508.45      512.60      6.83 o 
  -1   7   3      208.32      221.69      2.70 o 
   0   7   3      510.78      553.78      5.71 o 
   1   7   3       52.41       53.19      1.00 o 
   2   7   3       37.15       34.19      0.79 o 
   3   7   3       36.94       38.40      0.84 o 
   4   7   3       68.64       63.67      1.50 o 
   5   7   3       86.67       88.71      1.90 o 
   6   7   3        5.68        3.98      0.53 o 
   7   7   3       29.61       30.90      1.19 o 
   8   7   3       19.05       17.45      0.97 o 
   9   7   3       45.83       49.33      1.72 o 
  -6   8   3        0.79        1.00      0.50 o 
  -5   8   3       34.15       34.49      2.12 o 
  -3   8   3      240.40      233.05      6.00 o 
  -2   8   3      553.84      562.00      7.52 o 
  -1   8   3       95.73       98.86      2.04 o 
   0   8   3       46.14       44.33      1.00 o 
   1   8   3       39.84       38.55      0.89 o 
   2   8   3       88.81       91.65      2.11 o 
   3   8   3      112.50      112.94      1.48 o 
   4   8   3        7.64        8.07      0.62 o 
   5   8   3      187.69      182.57      3.18 o 
   6   8   3      449.51      405.96      5.87 o 
   7   8   3       14.66       12.60      0.92 o 
   8   8   3       17.06       17.72      1.01 o 
   9   8   3        6.26        6.29      0.80 o 
  -5   9   3       25.26       24.37      1.75 o 
  -3   9   3       10.32        8.87      1.25 o 
  -2   9   3       16.17       17.12      1.62 o 
  -1   9   3       29.45       28.12      1.75 o 
   0   9   3      172.69      161.32      4.50 o 
   1   9   3       33.97       33.66      0.91 o 
   2   9   3        0.02       -0.30      0.56 o 
   3   9   3     1017.10     1008.46     10.03 o 
   4   9   3      226.62      222.73      3.62 o 
   5   9   3        0.11        0.19      0.27 o 
   6   9   3       13.15       11.51      1.25 o 
   7   9   3       38.84       39.31      1.46 o 
   8   9   3       38.46       39.18      1.54 o 
  -3  10   3        2.38        1.87      0.87 o 
  -2  10   3       11.01       11.00      1.50 o 
  -1  10   3       27.29       26.49      1.87 o 
   0  10   3        4.50        3.12      0.87 o 
   1  10   3       12.53       13.45      1.50 o 
   2  10   3        0.03        0.15      0.23 o 
   3  10   3       31.15       27.99      1.62 o 
   4  10   3       92.10       96.87      2.20 o 
   5  10   3       28.44       27.55      1.19 o 
   6  10   3       35.61       37.17      1.69 o 
   7  10   3       84.05       86.10      3.37 o 
   8  10   3        0.39       -0.50      0.62 o 
  -2  11   3        0.64        1.09      0.51 o 
  -1  11   3       18.63       18.43      1.17 o 
   0  11   3        1.04        0.49      0.81 o 
   1  11   3       74.95       75.87      2.06 o 
   2  11   3        0.38        0.61      0.39 o 
   3  11   3       29.75       32.61      1.75 o 
   4  11   3       30.50       26.74      1.75 o 
   5  11   3      120.59      129.08      4.12 o 
   6  11   3       64.70       70.23      3.00 o 
   0  12   3        4.35        5.19      1.25 o 
   1  12   3       21.19       23.02      1.23 o 
   5  12   3       37.35       40.86      2.12 o 
  -2 -10   4        1.13        0.00      0.62 o 
  -1 -10   4       20.48       20.29      0.91 o 
   0 -10   4       29.32       29.89      1.13 o 
   1 -10   4      444.83      470.96      7.02 o 
  -4  -9   4       84.66       85.72      3.37 o 
  -3  -9   4       73.92       77.10      3.12 o 
  -2  -9   4       41.93       43.20      1.54 o 
  -1  -9   4      107.58      113.23      2.11 o 
   0  -9   4       34.63       30.55      1.31 o 
   1  -9   4        7.42        6.66      0.60 o 
   2  -9   4        7.87        8.00      0.67 o 
   3  -9   4       50.71       50.55      1.44 o 
  -6  -8   4        3.61        2.50      0.87 o 
  -5  -8   4       21.02       17.24      1.62 o 
  -3  -8   4       49.35       46.98      2.25 o 
  -2  -8   4        9.64        7.77      0.81 o 
  -1  -8   4        3.22        2.65      0.38 o 
   0  -8   4       47.61       48.48      1.27 o 
   1  -8   4       62.27       60.96      1.46 o 
   2  -8   4       33.05       31.26      1.06 o 
   3  -8   4        0.93        0.19      0.26 o 
   4  -8   4       89.77       87.06      1.87 o 
   5  -8   4       29.03       30.11      2.69 o 
  -7  -7   4        8.95        6.75      1.12 o 
  -6  -7   4        3.80        4.37      1.00 o 
  -5  -7   4      178.70      192.06      5.12 o 
  -4  -7   4       39.95       43.99      2.12 o 
  -3  -7   4       39.16       42.11      1.75 o 
  -2  -7   4      111.87      112.35      2.34 o 
  -1  -7   4      113.33      112.58      3.18 o 
   0  -7   4        1.53        0.37      0.24 o 
   1  -7   4      200.39      177.18      2.62 o 
   2  -7   4      202.66      190.92      2.79 o 
   3  -7   4        0.74        0.96      0.29 o 
   4  -7   4        9.20       10.31      0.67 o 
   5  -7   4      109.03      107.56      2.11 o 
   6  -7   4       21.36       21.04      0.93 o 
  -8  -6   4        0.34        1.26      0.94 o 
  -7  -6   4       68.86       71.26      2.03 o 
  -6  -6   4        0.30        0.06      0.44 o 
  -5  -6   4        7.23        6.25      0.87 o 
  -4  -6   4        0.23        0.62      0.37 o 
  -3  -6   4      203.98      199.02      3.31 o 
  -2  -6   4        0.28        1.16      0.30 o 
  -1  -6   4       36.68       39.82      0.98 o 
   0  -6   4      267.56      273.00      3.36 o 
   1  -6   4       92.32       80.96      1.49 o 
   2  -6   4       14.06       17.43      1.10 o 
   3  -6   4      219.79      206.48      3.29 o 
   4  -6   4      209.63      204.61      2.93 o 
   5  -6   4       39.97       35.52      1.38 o 
   6  -6   4       47.83       50.64      1.37 o 
   7  -6   4       58.89       65.48      2.08 o 
  -8  -5   4       22.63       27.63      1.33 o 
  -7  -5   4       32.54       33.30      1.33 o 
  -6  -5   4       52.71       51.42      1.54 o 
  -5  -5   4       86.01       89.58      1.99 o 
  -4  -5   4       62.57       66.16      2.43 o 
  -3  -5   4       22.89       25.23      0.71 o 
  -2  -5   4      378.06      372.12      7.25 o 
  -1  -5   4      145.75      143.07      2.02 o 
   0  -5   4       53.58       42.03      0.94 o 
   1  -5   4       89.10       77.19      1.37 o 
   2  -5   4      196.41      197.43      2.62 o 
   3  -5   4       32.32       32.38      0.89 o 
   4  -5   4       76.72       80.40      1.54 o 
   5  -5   4      149.68      139.52      2.23 o 
   6  -5   4        1.00        1.12      0.35 o 
   7  -5   4       18.44       18.56      1.06 o 
   8  -5   4      201.88      226.30      6.12 o 
  -8  -4   4       14.39       16.07      1.01 o 
  -7  -4   4      100.66      103.03      2.39 o 
  -6  -4   4        7.04        6.56      0.62 o 
  -5  -4   4      278.16      260.71      3.97 o 
  -4  -4   4      264.53      276.74      3.24 o 
  -3  -4   4      172.49      179.55      2.26 o 
  -2  -4   4      237.28      228.88      5.00 o 
  -1  -4   4     1036.77     1028.45      9.77 o 
   0  -4   4       84.98       79.10      1.27 o 
   1  -4   4      111.34      121.68      1.73 o 
   2  -4   4        0.21        0.28      0.18 o 
   3  -4   4        7.39        5.10      0.40 o 
   4  -4   4      103.64      103.03      1.70 o 
   5  -4   4       52.71       48.43      1.41 o 
   6  -4   4       89.30      108.61      2.43 o 
   7  -4   4      111.78      117.09      2.65 o 
   8  -4   4        4.54        2.87      0.87 o 
  -8  -3   4        1.60        2.25      0.75 o 
  -7  -3   4       18.72       17.47      0.92 o 
  -6  -3   4      228.66      212.93      3.53 o 
  -5  -3   4       34.78       31.99      1.06 o 
  -4  -3   4       53.20       50.62      1.00 o 
  -3  -3   4        3.52        8.57      0.48 o 
  -2  -3   4       33.55       41.76      0.79 o 
  -1  -3   4     1600.49     1693.22     15.62 o 
   0  -3   4      164.25      178.36      1.74 o 
   1  -3   4       53.84       48.20      0.89 o 
   2  -3   4      842.11      861.14      8.29 o 
   3  -3   4      199.51      217.66      2.64 o 
   4  -3   4      466.70      449.24      4.83 o 
   5  -3   4      132.68      131.93      2.47 o 
   6  -3   4        2.05        2.77      0.33 o 
   7  -3   4       54.26       54.48      2.37 o 
   8  -3   4       73.45       82.35      3.12 o 
   9  -3   4       16.69       20.62      1.75 o 
  -8  -2   4       15.18       13.50      1.50 o 
  -7  -2   4       28.67       28.44      1.50 o 
  -6  -2   4       23.29       19.51      0.88 o 
  -5  -2   4        0.14        0.59      0.18 o 
  -4  -2   4      301.33      307.18      3.44 o 
  -3  -2   4        0.43        0.29      0.14 o 
  -2  -2   4       56.18       51.13      0.84 o 
  -1  -2   4      891.14     1018.13     11.65 o 
   0  -2   4       13.71       19.05      0.72 o 
   1  -2   4      274.88      319.14      3.36 o 
   2  -2   4      148.47      161.48      1.95 o 
   3  -2   4       35.87       42.11      0.64 o 
   4  -2   4       27.43       32.71      0.86 o 
   5  -2   4       88.97       80.69      1.13 o 
   6  -2   4      184.97      180.53      2.40 o 
   7  -2   4        0.80        1.37      0.50 o 
   8  -2   4        4.34        2.87      0.75 o 
   9  -2   4        0.04        0.25      0.62 o 
  -8  -1   4       40.67       40.74      2.12 o 
  -7  -1   4       25.98       24.62      1.62 o 
  -6  -1   4       51.91       47.26      1.37 o 
  -5  -1   4       46.93       49.18      1.00 o 
  -4  -1   4       37.94       38.70      0.82 o 
  -3  -1   4       57.00       45.83      0.82 o 
  -2  -1   4       31.52       22.78      0.58 o 
  -1  -1   4       90.51       92.02      1.15 o 
   0  -1   4      191.61      200.15      2.11 o 
   1  -1   4        0.11        1.16      0.15 o 
   2  -1   4       19.15       22.32      0.45 o 
   3  -1   4       58.22       64.76      3.19 o 
   4  -1   4      319.95      314.84      3.39 o 
   5  -1   4       31.00       32.63      0.61 o 
   6  -1   4        4.08        1.67      0.20 o 
   7  -1   4       32.91       45.26      1.32 o 
   8  -1   4       24.11       23.82      0.96 o 
   9  -1   4       45.11       46.23      2.37 o 
  -8   0   4       26.88       24.62      1.75 o 
  -7   0   4       65.80       60.10      2.50 o 
  -6   0   4       35.16       35.65      1.14 o 
  -5   0   4        1.20        2.34      0.27 o 
  -4   0   4       20.13       22.57      0.60 o 
  -3   0   4      253.11      265.92      2.91 o 
  -2   0   4      141.34      155.90      1.80 o 
  -1   0   4      456.19      455.31      4.42 o 
   0   0   4      205.23      198.21      2.06 o 
   1   0   4     1433.78     1504.95     13.73 o 
   2   0   4      439.65      418.65      5.08 o 
   3   0   4       42.25       45.72      0.74 o 
   4   0   4      604.26      655.26      7.68 o 
   5   0   4       12.74       14.89      0.49 o 
   6   0   4      178.43      178.60      2.86 o 
   7   0   4        7.22        6.08      0.94 o 
   8   0   4      100.52       99.52      2.20 o 
   9   0   4       56.51       66.31      2.19 o 
  10   0   4       13.28       10.62      1.37 o 
  -8   1   4        0.04        0.12      0.62 o 
  -7   1   4       31.59       31.36      1.75 o 
  -6   1   4      414.59      418.14      5.78 o 
  -5   1   4      353.72      353.84      3.92 o 
  -4   1   4       47.93       47.75      0.90 o 
  -3   1   4       33.01       24.44      0.57 o 
  -2   1   4       10.63       12.33      0.35 o 
  -1   1   4        9.29        9.69      0.94 o 
   0   1   4      509.97      533.73      5.05 o 
   1   1   4       52.82       46.96      0.67 o 
   2   1   4     1034.72     1107.46     10.22 o 
   3   1   4       84.41       87.47      1.15 o 
   4   1   4      502.02      460.34      4.61 o 
   5   1   4       15.27       15.47      0.65 o 
   6   1   4      157.21      160.09      2.65 o 
   7   1   4       77.92       78.54      1.76 o 
   8   1   4        1.66        2.82      0.44 o 
   9   1   4        2.30        3.29      0.56 o 
  10   1   4       91.23      101.61      2.52 o 
  -8   2   4      155.03      159.07      4.62 o 
  -7   2   4       12.95       13.75      1.12 o 
  -6   2   4        0.04        0.32      0.30 o 
  -5   2   4      102.97       99.18      1.99 o 
  -4   2   4        0.44        0.21      0.22 o 
  -3   2   4       16.08       20.89      0.51 o 
  -2   2   4      434.04      420.89      4.15 o 
  -1   2   4       38.34       34.69      0.80 o 
   0   2   4      627.65      726.92     14.56 o 
   1   2   4     1174.08     1358.42     12.41 o 
   2   2   4       12.88       22.67      0.72 o 
   3   2   4        5.96        6.49      0.74 o 
   4   2   4      107.85      117.45      1.45 o 
   5   2   4        1.05        0.70      0.25 o 
   6   2   4     1003.77      982.84     11.75 o 
   7   2   4      278.93      269.18      4.10 o 
   8   2   4       17.95       17.96      1.25 o 
   9   2   4        0.04        0.12      0.35 o 
  10   2   4       89.21       96.09      2.47 o 
  -8   3   4       64.38       73.10      3.00 o 
  -7   3   4        0.76        1.12      0.50 o 
  -6   3   4       63.71       60.41      1.58 o 
  -5   3   4       13.91       12.17      0.75 o 
  -4   3   4       58.85       54.84      1.56 o 
  -3   3   4      288.29      262.94      3.41 o 
  -2   3   4      651.88      740.54      7.05 o 
  -1   3   4     1316.97     1496.30     17.00 o 
   0   3   4     1297.38     1300.56     11.90 o 
   1   3   4       28.12       40.54      0.64 o 
   2   3   4      463.82      466.26      4.55 o 
   3   3   4     1123.79     1201.67     30.93 o 
   4   3   4       52.94       65.91      0.91 o 
   5   3   4       59.06       50.14      1.19 o 
   6   3   4        9.53       10.69      0.62 o 
   7   3   4      370.60      357.35      5.16 o 
   8   3   4       87.19       83.03      1.99 o 
   9   3   4       12.13       13.06      0.97 o 
  10   3   4      113.15      120.01      4.56 o 
  -8   4   4      108.54      122.08      4.00 o 
  -7   4   4        0.08        0.25      0.50 o 
  -6   4   4       76.41       74.18      1.86 o 
  -5   4   4      195.55      187.60      3.22 o 
  -4   4   4      418.41      395.33      5.48 o 
  -3   4   4        0.31        1.26      0.27 o 
  -2   4   4      471.05      489.79      5.90 o 
  -1   4   4        1.28        2.61      0.18 o 
   0   4   4     1413.09     1615.87     18.33 o 
   1   4   4      487.64      486.84      4.78 o 
   2   4   4      507.55      520.48      5.10 o 
   3   4   4       14.85       15.93      0.42 o 
   4   4   4       33.37       22.27      0.48 o 
   5   4   4      586.74      580.01      7.29 o 
   6   4   4      396.01      370.22      5.17 o 
   7   4   4      158.08      147.44      2.73 o 
   8   4   4       91.75       83.85      2.03 o 
   9   4   4        0.03       -0.12      0.35 o 
  10   4   4       21.77       22.12      2.06 o 
  -7   5   4        1.42        1.62      0.39 o 
  -6   5   4      190.66      186.32      3.40 o 
  -5   5   4        0.37        0.44      0.27 o 
  -4   5   4       40.50       41.84      2.69 o 
  -3   5   4      710.78      689.36      8.65 o 
  -2   5   4      255.07      229.74      3.39 o 
  -1   5   4      120.32      120.84      1.53 o 
   0   5   4       16.02       21.22      0.68 o 
   1   5   4       57.89       63.64      0.97 o 
   2   5   4        0.11        0.50      0.10 o 
   3   5   4      428.86      462.08      4.69 o 
   4   5   4      352.21      358.52      4.77 o 
   5   5   4       14.49       14.31      0.71 o 
   6   5   4       20.49       17.17      1.69 o 
   7   5   4        0.21        1.74      0.94 o 
   8   5   4        5.01        6.10      0.66 o 
   9   5   4       70.21       70.38      1.99 o 
  10   5   4        5.70        5.93      1.12 o 
  -7   6   4        1.01        1.60      0.50 o 
  -6   6   4      208.74      202.00      3.66 o 
  -5   6   4        4.50        4.91      0.57 o 
  -4   6   4        7.73        6.32      0.62 o 
  -3   6   4        4.27        4.55      0.87 o 
  -2   6   4       85.09       81.69      1.76 o 
  -1   6   4       40.03       39.72      0.79 o 
   0   6   4       53.62       56.71      1.14 o 
   1   6   4      300.48      300.51      3.28 o 
   2   6   4        0.88        3.18      0.29 o 
   3   6   4      100.16       97.05      1.39 o 
   4   6   4       31.12       29.33      0.97 o 
   5   6   4        6.28        4.41      0.56 o 
   6   6   4        8.61        7.06      0.62 o 
   7   6   4       91.67       81.50      1.99 o 
   8   6   4        5.39        4.68      0.69 o 
   9   6   4       23.22       24.27      1.19 o 
  -6   7   4        0.10       -0.25      0.37 o 
  -5   7   4       17.64       17.20      0.96 o 
  -4   7   4       74.57       75.17      1.89 o 
  -3   7   4        0.58        0.57      0.37 o 
  -2   7   4       20.64       21.15      1.12 o 
  -1   7   4      110.65      111.71      2.87 o 
   0   7   4      453.90      473.72      4.99 o 
   1   7   4       27.72       32.33      0.79 o 
   2   7   4      406.81      399.91      5.21 o 
   3   7   4       84.97       90.80      1.70 o 
   4   7   4       16.69       15.75      1.06 o 
   5   7   4       97.18       92.53      1.99 o 
   6   7   4       46.53       45.23      1.37 o 
   7   7   4        0.00        0.97      1.31 o 
   8   7   4       29.22       28.43      1.24 o 
   9   7   4       24.33       26.22      1.28 o 
  -6   8   4       26.24       28.87      1.87 o 
  -5   8   4        3.38        5.25      1.00 o 
  -4   8   4       10.28       10.87      1.37 o 
  -3   8   4      286.18      289.94      5.44 o 
  -2   8   4      414.71      433.48      8.25 o 
  -1   8   4       26.44       26.74      1.37 o 
   0   8   4       27.15       27.24      1.25 o 
   1   8   4        0.14        0.23      0.18 o 
   2   8   4       50.08       50.99      1.12 o 
   3   8   4       92.47       91.05      1.81 o 
   4   8   4       81.52       81.39      1.81 o 
   5   8   4      123.86      122.12      2.43 o 
   6   8   4        0.01        0.19      0.27 o 
   7   8   4        0.99        2.07      0.50 o 
   8   8   4       44.11       40.74      1.50 o 
   9   8   4        0.35        0.50      0.56 o 
  -4   9   4       11.07        9.87      1.37 o 
  -3   9   4       90.12       89.84      3.50 o 
  -1   9   4       72.58       75.47      2.37 o 
   0   9   4       16.52       12.66      0.78 o 
   1   9   4       62.67       61.54      1.24 o 
   2   9   4       89.60       89.18      1.54 o 
   3   9   4       30.03       33.44      1.15 o 
   4   9   4      466.12      474.95      6.49 o 
   5   9   4      197.13      193.99      4.19 o 
   6   9   4       37.47       36.55      1.33 o 
   7   9   4        2.64        2.11      0.48 o 
   8   9   4       76.84       72.04      2.12 o 
  -3  10   4      114.43      119.08      4.25 o 
  -1  10   4       14.58       12.37      1.50 o 
   0  10   4        0.67        0.62      0.62 o 
   1  10   4      304.95      307.27      7.00 o 
   2  10   4      102.82      101.50      1.78 o 
   3  10   4      686.27      702.55      9.06 o 
   4  10   4      189.81      196.53      3.44 o 
   5  10   4      195.23      191.38      4.56 o 
   6  10   4        5.01        5.58      0.71 o 
   7  10   4        0.08       -0.12      0.37 o 
   8  10   4        2.41        2.25      0.75 o 
  -2  11   4        0.50        0.75      0.62 o 
   0  11   4       41.49       36.11      2.12 o 
   1  11   4      168.44      165.69      4.87 o 
   4  11   4       56.35       55.61      2.37 o 
   5  11   4      130.34      143.20      4.37 o 
   6  11   4        0.27       -0.39      0.39 o 
   7  11   4        0.24        0.37      0.75 o 
   0  12   4        6.39        5.87      1.00 o 
   1  12   4        0.84        0.50      0.50 o 
   5  12   4        5.91        5.37      0.87 o 
  -1 -10   5       31.58       32.49      1.87 o 
  -3  -9   5       17.48       16.99      1.50 o 
  -2  -9   5       43.65       49.65      2.81 o 
  -1  -9   5       19.50       20.46      1.10 o 
   0  -9   5      105.25      109.70      2.13 o 
   1  -9   5      155.31      165.17      2.83 o 
   2  -9   5        2.96        2.86      0.45 o 
  -4  -8   5       29.73       28.49      1.87 o 
  -3  -8   5        0.26        0.12      0.50 o 
  -2  -8   5      197.72      214.67      3.93 o 
  -1  -8   5      313.42      310.68      5.08 o 
   0  -8   5       25.03       28.42      1.10 o 
   1  -8   5       59.71       57.08      1.44 o 
   2  -8   5      128.49      125.17      2.30 o 
   3  -8   5       29.52       28.43      1.05 o 
   4  -8   5       54.84       53.59      1.49 o 
  -6  -7   5       25.37       24.74      1.87 o 
  -5  -7   5       74.00       79.47      3.12 o 
  -3  -7   5       50.36       54.49      1.58 o 
  -2  -7   5       18.71       17.63      0.92 o 
  -1  -7   5       54.39       56.74      1.68 o 
   0  -7   5       59.32       58.01      1.35 o 
   1  -7   5       40.25       36.45      1.06 o 
   2  -7   5        0.54        0.12      0.32 o 
   3  -7   5       44.92       46.38      1.25 o 
   4  -7   5      303.02      308.73      4.13 o 
   5  -7   5       98.70      102.27      3.55 o 
   6  -7   5       13.57       13.12      1.50 o 
  -7  -6   5       21.05       25.49      1.87 o 
  -6  -6   5        7.99       10.00      1.25 o 
  -5  -6   5      272.70      288.78      6.75 o 
  -4  -6   5       23.74       23.37      1.50 o 
  -3  -6   5        0.10        1.62      0.50 o 
  -2  -6   5      232.11      224.95      3.71 o 
  -1  -6   5       17.46       16.75      0.80 o 
   0  -6   5      144.74      140.72      2.24 o 
   1  -6   5        6.87       10.02      0.95 o 
   2  -6   5       41.05       48.66      1.18 o 
   3  -6   5        3.07        2.22      0.44 o 
   4  -6   5      185.39      182.22      2.76 o 
   5  -6   5       14.08       17.05      0.77 o 
   6  -6   5       12.07       10.54      0.74 o 
   7  -6   5       37.21       45.58      1.72 o 
  -8  -5   5      276.24      318.27      7.62 o 
  -7  -5   5      299.81      336.25      5.35 o 
  -6  -5   5        3.57        5.67      0.62 o 
  -5  -5   5       33.77       36.34      1.23 o 
  -4  -5   5      101.84      101.93      2.06 o 
  -3  -5   5      159.49      157.94      2.78 o 
  -2  -5   5      108.30      108.72      5.25 o 
  -1  -5   5       42.56       44.67      1.28 o 
   0  -5   5      343.15      306.44      3.63 o 
   1  -5   5      769.81      669.51      6.92 o 
   2  -5   5      383.63      411.85      4.66 o 
   3  -5   5      134.15      126.55      2.02 o 
   4  -5   5        0.14        0.66      0.24 o 
   5  -5   5       43.99       47.65      1.22 o 
   6  -5   5      219.23      217.88      3.19 o 
   7  -5   5       15.86       19.70      1.15 o 
  -8  -4   5        0.72        0.75      0.75 o 
  -7  -4   5        3.71        3.22      0.69 o 
  -6  -4   5       12.97       13.65      0.80 o 
  -5  -4   5      214.22      216.06      3.53 o 
  -4  -4   5        0.18       -0.16      0.16 o 
  -3  -4   5       57.88       54.91      1.08 o 
  -2  -4   5     2984.65     3012.71     33.69 o 
  -1  -4   5        6.52       13.52      0.62 o 
   0  -4   5       54.61       52.48      1.12 o 
   1  -4   5       93.34       91.44      1.51 o 
   2  -4   5       33.37       30.65      1.02 o 
   3  -4   5        0.99        0.92      0.22 o 
   4  -4   5      215.27      206.50      2.79 o 
   5  -4   5       90.28       90.01      1.66 o 
   6  -4   5       69.01       71.38      2.06 o 
   7  -4   5        0.31        1.07      0.50 o 
   8  -4   5       45.65       47.36      2.50 o 
  -8  -3   5        1.96        1.75      0.75 o 
  -7  -3   5       18.10       18.76      1.62 o 
  -6  -3   5       42.39       38.93      1.28 o 
  -5  -3   5       89.58       86.09      2.19 o 
  -4  -3   5      156.13      141.12      1.97 o 
  -3  -3   5        3.68        4.95      0.62 o 
  -2  -3   5      326.22      292.27      3.21 o 
  -1  -3   5      455.59      463.13      4.70 o 
   0  -3   5      317.06      319.48      4.37 o 
   1  -3   5       54.22       47.88      2.63 o 
   2  -3   5      210.89      216.16      2.62 o 
   3  -3   5        4.47        4.24      0.36 o 
   4  -3   5      390.10      371.75      4.80 o 
   5  -3   5        0.78        0.81      0.27 o 
   6  -3   5      278.61      278.56      3.50 o 
   7  -3   5       26.76       26.99      1.62 o 
   8  -3   5       14.53       12.75      1.50 o 
   9  -3   5       31.71       34.49      2.12 o 
  -8  -2   5       15.52       13.25      1.50 o 
  -7  -2   5       88.61       87.97      3.12 o 
  -6  -2   5       48.64       55.67      2.00 o 
  -5  -2   5       71.81       53.49      1.33 o 
  -4  -2   5      241.94      237.79      2.86 o 
  -3  -2   5      194.84      189.96      2.33 o 
  -2  -2   5       49.46       48.83      0.89 o 
  -1  -2   5       58.96       63.54      0.97 o 
   0  -2   5        4.27        0.90      0.10 o 
   1  -2   5      299.59      303.86      4.11 o 
   2  -2   5      136.03      134.35      2.23 o 
   3  -2   5     1200.20     1138.06     10.76 o 
   4  -2   5     1283.74     1288.86     15.20 o 
   5  -2   5       63.25       64.21      1.22 o 
   6  -2   5       12.97       14.79      0.69 o 
   7  -2   5       95.97       97.97      3.25 o 
   8  -2   5       10.50       10.12      1.25 o 
   9  -2   5        5.37        9.12      1.25 o 
  -8  -1   5       46.80       56.11      2.62 o 
  -7  -1   5      117.15      125.83      3.87 o 
  -6  -1   5       18.68       20.24      1.37 o 
  -5  -1   5       73.67       74.49      1.42 o 
  -4  -1   5      100.25       87.56      1.39 o 
  -3  -1   5        0.12        0.17      0.14 o 
  -2  -1   5       86.29       97.79      1.34 o 
  -1  -1   5      304.61      317.61      3.70 o 
   0  -1   5        0.62        0.78      0.17 o 
   1  -1   5      660.51      770.91      7.30 o 
   2  -1   5     1193.89     1257.84     25.36 o 
   3  -1   5      250.41      238.52      2.60 o 
   4  -1   5      127.46      120.72      1.38 o 
   5  -1   5      340.14      330.39      3.13 o 
   6  -1   5       54.75       58.88      0.95 o 
   7  -1   5       51.42       52.48      2.25 o 
   8  -1   5        9.95        8.00      1.12 o 
   9  -1   5      363.65      393.87      8.87 o 
  -8   0   5       57.66       61.98      2.75 o 
  -7   0   5       12.26       13.62      1.37 o 
  -6   0   5       49.91       49.23      2.12 o 
  -5   0   5       56.88       56.27      1.10 o 
  -4   0   5        8.42        7.96      0.39 o 
  -3   0   5      155.57      148.40      1.87 o 
  -2   0   5      202.71      199.54      2.28 o 
  -1   0   5      146.73      127.06      1.53 o 
   0   0   5      513.89      514.03      5.00 o 
   1   0   5      166.08      186.07      2.43 o 
   2   0   5      120.90      104.14      1.29 o 
   3   0   5       35.43       29.18      0.59 o 
   4   0   5      108.95       91.28      1.11 o 
   5   0   5      667.52      660.90      5.61 o 
   6   0   5      285.63      282.58      3.29 o 
   7   0   5      401.83      362.44      5.15 o 
   8   0   5      126.51      122.91      6.44 o 
   9   0   5      209.27      226.92      6.00 o 
  10   0   5       55.45       54.86      2.75 o 
  -8   1   5       22.74       20.74      1.62 o 
  -7   1   5        1.16        0.37      0.50 o 
  -6   1   5        2.43        2.54      0.39 o 
  -5   1   5       10.47        9.87      0.69 o 
  -4   1   5       73.01       74.36      1.19 o 
  -3   1   5      108.21      114.54      1.50 o 
  -2   1   5     1666.37     1745.20     16.06 o 
  -1   1   5      102.35      100.89      1.23 o 
   0   1   5        2.11        2.11      0.31 o 
   1   1   5        5.18        2.21      0.19 o 
   2   1   5     1706.82     1877.61     17.14 o 
   3   1   5      375.77      425.23      4.26 o 
   4   1   5      265.38      259.14      2.81 o 
   5   1   5      333.71      339.90      4.74 o 
   6   1   5      342.34      300.01      4.28 o 
   7   1   5       12.88        9.73      0.87 o 
   8   1   5       27.85       26.30      1.37 o 
   9   1   5       27.82       27.67      1.19 o 
  10   1   5        8.66        9.42      2.62 o 
  -8   2   5        5.44        5.87      1.12 o 
  -7   2   5       96.10       96.22      3.25 o 
  -6   2   5      191.47      182.25      6.25 o 
  -5   2   5     1396.80     1389.87     16.43 o 
  -4   2   5      255.93      252.45      3.75 o 
  -3   2   5       13.95       10.88      0.41 o 
  -2   2   5      142.00      147.57      1.98 o 
  -1   2   5       75.50       89.19      1.54 o 
   0   2   5      603.63      611.94      5.81 o 
   1   2   5        4.83        5.34      0.80 o 
   2   2   5       47.98       55.87      0.84 o 
   3   2   5      445.57      439.08      4.38 o 
   4   2   5     1584.53     1800.91     16.57 o 
   5   2   5        1.89        3.10      0.39 o 
   6   2   5      544.15      533.90      6.89 o 
   7   2   5       14.13       15.41      0.94 o 
   8   2   5        6.42        6.23      0.66 o 
   9   2   5      181.16      184.92      3.48 o 
  10   2   5        2.56        3.55      0.75 o 
  -8   3   5       10.83       12.00      1.37 o 
  -7   3   5        4.95        5.50      1.00 o 
  -6   3   5       15.38       14.03      0.84 o 
  -5   3   5      128.18      125.43      3.62 o 
  -4   3   5      518.88      491.31      6.49 o 
  -3   3   5      591.12      572.55      7.24 o 
  -2   3   5      487.09      477.10      6.09 o 
  -1   3   5        0.41        0.25      0.25 o 
   0   3   5       68.06       65.35      1.75 o 
   1   3   5     1577.83     1692.75     15.80 o 
   2   3   5      274.22      326.61      3.37 o 
   3   3   5      584.32      652.52      6.30 o 
   4   3   5       76.12       74.50      1.08 o 
   5   3   5      135.41      129.54      2.75 o 
   6   3   5        6.56        5.38      0.53 o 
   7   3   5        0.97        0.12      0.27 o 
   8   3   5      222.85      201.26      3.48 o 
   9   3   5       29.76       30.59      1.23 o 
  10   3   5        4.87        5.06      0.69 o 
  -7   4   5       12.30       16.12      1.37 o 
  -6   4   5       23.86       22.74      1.01 o 
  -5   4   5       51.13       50.80      1.41 o 
  -4   4   5       13.28       13.37      0.94 o 
  -3   4   5       74.29       67.30      1.62 o 
  -2   4   5       53.23       53.50      1.28 o 
  -1   4   5       64.17       52.48      2.31 o 
   0   4   5       62.02       48.17      1.06 o 
   1   4   5     2572.15     2980.27     27.05 o 
   2   4   5      435.80      444.32      4.47 o 
   3   4   5      239.60      227.57      2.55 o 
   4   4   5        0.27        0.25      0.10 o 
   5   4   5      107.23      108.85      1.99 o 
   6   4   5        7.76        6.45      0.53 o 
   7   4   5       31.74       28.89      1.10 o 
   8   4   5       15.41       15.17      0.88 o 
   9   4   5      211.93      207.41      3.80 o 
  10   4   5       37.84       41.43      1.58 o 
  -7   5   5        2.66        1.25      0.62 o 
  -6   5   5       98.07       98.81      2.30 o 
  -5   5   5       71.67       67.51      1.77 o 
  -4   5   5        5.72        4.49      0.75 o 
  -3   5   5      475.42      450.70      6.14 o 
  -2   5   5      326.14      351.32      4.86 o 
  -1   5   5      119.81      126.56      2.20 o 
   0   5   5        6.43        4.06      0.35 o 
   1   5   5       19.13       12.71      0.36 o 
   2   5   5       59.89       70.35      1.08 o 
   3   5   5       26.85       32.13      0.69 o 
   4   5   5      102.77       94.41      1.32 o 
   5   5   5       70.91       64.87      1.50 o 
   6   5   5      495.27      479.03      6.41 o 
   7   5   5      893.52      857.13     10.78 o 
   8   5   5       16.35       13.75      0.87 o 
   9   5   5        3.69        2.74      0.87 o 
  10   5   5       42.17       45.92      1.63 o 
  -7   6   5       19.08       21.30      1.01 o 
  -6   6   5        0.16       -0.25      0.35 o 
  -5   6   5       12.23       10.35      0.84 o 
  -4   6   5       83.54       79.90      1.94 o 
  -3   6   5       70.09       68.10      1.67 o 
  -2   6   5        0.22        0.53      0.62 o 
  -1   6   5      237.71      251.38      3.75 o 
   0   6   5       44.79       41.71      1.10 o 
   1   6   5        0.62        0.47      0.10 o 
   2   6   5      150.05      150.08      1.92 o 
   3   6   5       57.40       58.27      1.00 o 
   4   6   5       67.44       79.74      1.68 o 
   5   6   5      156.22      147.72      3.19 o 
   6   6   5        0.62        0.37      0.27 o 
   7   6   5        0.52        0.87      0.30 o 
   8   6   5       30.36       29.40      1.19 o 
   9   6   5      149.10      142.85      3.09 o 
  -6   7   5        0.55        0.87      0.35 o 
  -5   7   5       19.87       18.02      1.01 o 
  -4   7   5       13.93       12.70      0.81 o 
  -3   7   5       45.13       44.78      1.41 o 
  -2   7   5      177.05      159.89      3.81 o 
  -1   7   5       16.86       13.22      0.75 o 
   0   7   5       66.89       66.55      1.75 o 
   1   7   5      133.24      136.40      1.86 o 
   2   7   5      256.56      253.79      2.98 o 
   3   7   5      101.64      105.43      1.58 o 
   4   7   5        0.23       -0.10      0.21 o 
   5   7   5        0.01        1.25      1.12 o 
   6   7   5        1.54        0.41      0.62 o 
   7   7   5       19.38       16.45      0.88 o 
   8   7   5        2.97        3.23      0.57 o 
   9   7   5        0.00        0.19      0.35 o 
  -5   8   5       22.71       23.12      1.75 o 
  -4   8   5       14.95       15.39      0.96 o 
  -3   8   5       22.53       22.45      1.69 o 
  -2   8   5       40.56       36.74      1.23 o 
  -1   8   5       15.83       13.21      1.37 o 
   0   8   5       36.78       27.21      1.01 o 
   1   8   5      321.82      324.14      4.68 o 
   2   8   5      146.87      148.29      2.04 o 
   3   8   5      201.51      198.41      2.55 o 
   4   8   5      239.44      237.27      3.71 o 
   5   8   5      101.65      101.49      2.16 o 
   6   8   5        7.51        7.40      1.12 o 
   7   8   5       11.44       10.89      0.88 o 
   8   8   5       37.99       34.79      2.06 o 
   9   8   5        2.40        3.45      0.69 o 
  -4   9   5       55.31       49.48      2.62 o 
  -3   9   5       55.12       52.23      2.50 o 
  -2   9   5        9.57        8.67      0.75 o 
  -1   9   5      112.78      114.36      2.46 o 
   0   9   5        7.03        6.62      1.25 o 
   1   9   5       32.12       30.83      1.10 o 
   2   9   5       28.45       27.35      0.79 o 
   3   9   5        0.03       -0.10      0.21 o 
   4   9   5      190.88      195.69      3.56 o 
   5   9   5        3.62        3.50      0.53 o 
   6   9   5       21.77       20.09      1.37 o 
   7   9   5      313.61      296.60      4.86 o 
   8   9   5        5.95        6.23      0.75 o 
  -3  10   5       36.48       36.99      2.25 o 
  -2  10   5       44.37       38.74      2.25 o 
  -1  10   5        6.84        9.75      1.25 o 
   0  10   5        0.26        0.19      0.31 o 
   1  10   5      179.90      177.49      3.56 o 
   2  10   5        4.82        7.10      0.62 o 
   3  10   5       20.40       22.62      1.37 o 
   4  10   5      154.85      153.16      2.92 o 
   5  10   5       45.16       44.45      1.62 o 
   6  10   5        4.71        3.24      0.87 o 
   7  10   5       32.02       31.12      1.33 o 
   8  10   5       20.55       23.29      1.15 o 
  -2  11   5       13.64       18.24      1.87 o 
  -1  11   5       27.26       29.99      2.12 o 
   0  11   5       16.95       18.49      1.50 o 
   1  11   5        9.11       12.00      1.37 o 
   2  11   5        0.70        1.12      0.62 o 
   4  11   5       77.60       75.54      1.94 o 
   5  11   5       39.79       37.44      1.75 o 
   6  11   5       59.96       64.19      1.90 o 
   7  11   5        0.42        0.33      0.32 o 
   0  12   5        9.10       10.87      1.50 o 
   1  12   5        3.54        3.62      0.87 o 
   5  12   5        5.36        7.37      1.12 o 
   6  12   5        0.48        0.50      0.50 o 
  -1  -9   6        7.59        6.67      0.75 o 
   0  -9   6       44.82       45.49      2.37 o 
   1  -9   6        5.14        6.82      1.31 o 
  -4  -8   6       19.82       24.24      1.75 o 
  -3  -8   6      154.86      160.07      4.75 o 
  -2  -8   6      117.73      126.48      2.82 o 
  -1  -8   6        1.18        1.26      0.44 o 
   0  -8   6       17.88       17.32      1.06 o 
   1  -8   6        2.19        1.89      0.47 o 
   2  -8   6        0.03        0.25      0.29 o 
   3  -8   6      115.31      115.28      2.26 o 
  -6  -7   6       81.25       89.34      3.50 o 
  -4  -7   6      118.02      119.46      3.87 o 
  -3  -7   6        0.88        1.14      1.00 o 
  -2  -7   6       65.60       63.61      1.81 o 
  -1  -7   6        8.26        7.89      0.75 o 
   0  -7   6       21.87       23.87      1.06 o 
   1  -7   6      245.73      231.94      3.31 o 
   2  -7   6      104.82      102.84      1.99 o 
   3  -7   6        1.71        2.41      0.52 o 
   4  -7   6        7.90       11.25      1.09 o 
   5  -7   6       44.79       42.24      1.29 o 
  -7  -6   6       11.87       11.25      1.37 o 
  -6  -6   6       88.05      105.09      3.75 o 
  -5  -6   6        8.37       13.50      1.37 o 
  -3  -6   6      407.73      397.10      5.83 o 
  -2  -6   6      342.64      327.37      4.99 o 
  -1  -6   6      137.80      140.02      2.74 o 
   0  -6   6      110.98      104.57      3.25 o 
   1  -6   6       18.02       14.72      0.67 o 
   2  -6   6       69.61       62.39      1.49 o 
   3  -6   6      172.73      174.62      3.05 o 
   4  -6   6       41.88       44.20      1.25 o 
   5  -6   6        1.95        1.84      0.36 o 
   6  -6   6       53.71       51.54      1.96 o 
  -7  -5   6      106.67      130.83      4.12 o 
  -6  -5   6       63.19       58.73      2.50 o 
  -5  -5   6       15.54       16.62      1.25 o 
  -4  -5   6        7.37        8.12      1.00 o 
  -3  -5   6        1.80        1.81      0.37 o 
  -2  -5   6       99.20      100.23      2.08 o 
  -1  -5   6       28.84       27.85      1.01 o 
   0  -5   6        1.95        4.69      0.53 o 
   1  -5   6       79.25      106.25      1.80 o 
   2  -5   6       11.69        8.85      0.58 o 
   3  -5   6        6.95        6.11      0.51 o 
   4  -5   6      130.32      121.81      2.09 o 
   5  -5   6      104.54      101.88      2.05 o 
   6  -5   6        1.30        0.71      0.31 o 
   7  -5   6       59.41       64.36      2.03 o 
  -7  -4   6       27.03       31.74      2.00 o 
  -6  -4   6       22.86       24.45      2.19 o 
  -5  -4   6       36.45       41.19      1.28 o 
  -4  -4   6       92.69       96.39      1.63 o 
  -3  -4   6        2.37        2.49      0.50 o 
  -2  -4   6        0.34        1.60      0.37 o 
  -1  -4   6      348.07      343.66      4.86 o 
   0  -4   6      192.70      179.89      3.00 o 
   1  -4   6        2.46        3.52      0.36 o 
   2  -4   6       49.99       43.12      1.01 o 
   3  -4   6      130.48      129.02      2.02 o 
   4  -4   6       14.74       15.45      0.65 o 
   5  -4   6      145.49      145.36      2.28 o 
   6  -4   6       16.35       18.87      1.06 o 
   7  -4   6       50.85       60.88      1.90 o 
   8  -4   6       30.84       41.49      2.37 o 
  -8  -3   6       69.43       80.85      3.25 o 
  -7  -3   6       48.62       54.48      2.50 o 
  -6  -3   6       92.78      102.35      2.94 o 
  -5  -3   6       15.52       16.43      0.80 o 
  -4  -3   6       14.04       14.11      0.89 o 
  -3  -3   6      604.11      615.99      6.30 o 
  -2  -3   6      940.94      877.86      8.58 o 
  -1  -3   6       34.23       32.21      1.75 o 
   0  -3   6      150.38      167.19      2.69 o 
   1  -3   6       52.76       48.92      1.24 o 
   2  -3   6        4.63        2.81      0.40 o 
   3  -3   6      160.40      161.18      2.23 o 
   4  -3   6        2.45        2.26      0.32 o 
   5  -3   6       18.99       17.44      0.88 o 
   6  -3   6        0.03        0.56      0.34 o 
   7  -3   6       13.57       11.75      1.25 o 
   8  -3   6       23.59       30.11      2.00 o 
  -8  -2   6       41.05       40.74      2.25 o 
  -7  -2   6        7.23        7.50      1.12 o 
  -6  -2   6        3.78        4.12      0.87 o 
  -5  -2   6      287.61      256.67      3.93 o 
  -4  -2   6      372.39      346.13      3.92 o 
  -3  -2   6       22.53       18.55      0.58 o 
  -2  -2   6       25.31       24.77      0.78 o 
  -1  -2   6      429.29      437.68      4.49 o 
   0  -2   6        7.63        5.45      0.31 o 
   1  -2   6      251.14      222.58      3.31 o 
   2  -2   6      121.19      110.35      2.81 o 
   3  -2   6      145.54      140.30      1.92 o 
   4  -2   6     1190.78     1194.74     14.27 o 
   5  -2   6       37.36       39.26      0.93 o 
   6  -2   6       48.39       45.40      1.08 o 
   7  -2   6        1.81        4.00      0.75 o 
   8  -2   6       73.79       84.60      3.25 o 
   9  -2   6       63.64       68.98      3.12 o 
  -8  -1   6        4.53        6.25      1.12 o 
  -7  -1   6        2.81        3.00      0.75 o 
  -6  -1   6       13.70       13.62      1.37 o 
  -5  -1   6        4.49        2.33      0.39 o 
  -4  -1   6       81.75       80.30      1.35 o 
  -3  -1   6       69.17       64.02      1.13 o 
  -2  -1   6        6.68        7.56      0.50 o 
  -1  -1   6      135.85      133.66      1.68 o 
   0  -1   6       14.94       14.16      0.42 o 
   1  -1   6     2474.34     2676.09     34.84 o 
   2  -1   6        3.67        4.57      0.35 o 
   3  -1   6      541.65      517.21      8.46 o 
   4  -1   6      437.09      439.99      4.55 o 
   5  -1   6      235.03      242.70      2.92 o 
   6  -1   6       13.15       13.90      0.57 o 
   7  -1   6       43.78       44.36      2.12 o 
   8  -1   6        6.55        6.25      1.00 o 
   9  -1   6       18.77       20.99      1.75 o 
  -8   0   6      153.90      171.32      5.00 o 
  -7   0   6       56.11       59.48      2.50 o 
  -6   0   6      192.16      180.81      4.62 o 
  -5   0   6       27.66       25.59      0.92 o 
  -4   0   6        1.42        1.57      0.23 o 
  -3   0   6      192.26      186.29      2.28 o 
  -2   0   6       18.79       14.83      0.48 o 
  -1   0   6       39.74       34.39      0.70 o 
   0   0   6      123.88      136.93      1.65 o 
   1   0   6      922.71     1003.23      9.40 o 
   2   0   6       16.54       12.89      0.50 o 
   3   0   6      120.88      129.25      2.07 o 
   4   0   6       52.38       57.31      0.97 o 
   5   0   6      815.36      819.27      8.03 o 
   6   0   6        9.44       10.15      0.52 o 
   7   0   6        1.65        1.35      0.30 o 
   8   0   6      152.16      161.69      4.62 o 
   9   0   6       33.46       34.24      2.12 o 
  -8   1   6        1.08        2.12      0.87 o 
  -7   1   6       34.79       34.11      2.00 o 
  -6   1   6        2.75        3.62      0.75 o 
  -5   1   6      235.08      234.53      3.75 o 
  -4   1   6      142.02      142.23      2.52 o 
  -3   1   6      560.88      568.28      5.69 o 
  -2   1   6      417.00      440.44      5.65 o 
  -1   1   6      211.83      199.27      2.23 o 
   0   1   6      602.85      596.34      5.77 o 
   1   1   6        0.16        0.37      0.15 o 
   2   1   6      883.52      919.95      8.68 o 
   3   1   6       35.85       35.61      0.88 o 
   4   1   6        2.01        4.17      0.64 o 
   5   1   6      213.81      213.54      2.94 o 
   6   1   6       21.80       30.25      1.31 o 
   7   1   6      768.93      683.16      8.74 o 
   8   1   6        3.80        3.50      0.62 o 
   9   1   6       25.72       27.63      1.17 o 
  10   1   6      149.87      166.82      5.12 o 
  -7   2   6       38.49       36.74      2.12 o 
  -6   2   6       93.90       93.87      3.50 o 
  -5   2   6      112.85      110.43      3.62 o 
  -4   2   6      149.87      147.26      2.61 o 
  -3   2   6       81.61       90.37      1.81 o 
  -2   2   6        0.11        0.62      0.15 o 
  -1   2   6      720.82      776.68      7.39 o 
   0   2   6        6.98        8.04      0.33 o 
   1   2   6       54.48       46.12      0.75 o 
   2   2   6       58.63       51.55      0.84 o 
   3   2   6      186.66      229.72      2.55 o 
   4   2   6       41.63       31.62      0.67 o 
   5   2   6       37.90       30.75      0.83 o 
   6   2   6        0.42        0.17      0.21 o 
   7   2   6      265.33      254.15      3.96 o 
   8   2   6       12.54       13.13      0.81 o 
   9   2   6        4.68        5.37      0.66 o 
  10   2   6       19.87       22.53      1.14 o 
  -7   3   6      106.87      112.21      3.75 o 
  -6   3   6       31.54       29.02      1.14 o 
  -5   3   6      360.68      354.75      5.21 o 
  -4   3   6     1385.20     1365.78     16.21 o 
  -3   3   6       79.76       72.73      3.12 o 
  -2   3   6       28.91       27.15      1.00 o 
  -1   3   6      393.83      394.04      5.12 o 
   0   3   6      194.82      229.34      3.22 o 
   1   3   6      327.24      394.01      7.48 o 
   2   3   6        1.31        2.24      0.24 o 
   3   3   6     1103.56     1137.79     10.70 o 
   4   3   6      133.04      132.21      1.70 o 
   5   3   6      122.34      111.67      2.62 o 
   6   3   6       43.26       44.25      1.19 o 
   7   3   6        0.39        2.62      0.50 o 
   8   3   6       33.19       33.39      1.69 o 
   9   3   6       19.13       20.50      1.81 o 
  10   3   6        1.67        3.71      0.69 o 
  -7   4   6      187.84      196.06      5.37 o 
  -6   4   6        0.90        0.79      0.39 o 
  -5   4   6       35.15       36.18      1.24 o 
  -4   4   6        6.99        6.34      0.57 o 
  -3   4   6        4.49        2.75      0.35 o 
  -2   4   6      429.34      422.58      5.65 o 
  -1   4   6       29.94       27.17      1.37 o 
   0   4   6     1926.13     2083.07     23.59 o 
   1   4   6     4254.16     4460.45     53.21 o 
   2   4   6      106.63      119.88      1.53 o 
   3   4   6      122.01      112.03      1.51 o 
   4   4   6       76.32       65.95      1.26 o 
   5   4   6       74.65       81.97      1.68 o 
   6   4   6       18.37       18.13      0.80 o 
   7   4   6       22.59       21.98      1.19 o 
   8   4   6      113.45      109.27      2.38 o 
   9   4   6       29.96       32.03      2.31 o 
  10   4   6        1.31        0.99      0.39 o 
  -7   5   6        0.95        1.50      0.62 o 
  -6   5   6        0.03        0.07      0.37 o 
  -5   5   6       19.20       19.12      0.97 o 
  -4   5   6        6.55        6.31      1.25 o 
  -3   5   6        0.69        0.19      0.31 o 
  -2   5   6      270.41      269.04      3.97 o 
  -1   5   6      360.52      335.48      4.68 o 
   0   5   6        0.31        0.12      0.18 o 
   1   5   6      178.99      175.83      2.09 o 
   2   5   6      120.35      134.51      1.70 o 
   3   5   6       90.03       88.86      1.51 o 
   4   5   6       80.57       78.97      3.94 o 
   5   5   6       67.84       72.19      1.59 o 
   6   5   6      298.38      270.87      4.11 o 
   7   5   6      565.95      541.05      7.33 o 
   8   5   6        0.17        0.75      0.35 o 
   9   5   6       64.95       64.01      1.90 o 
  10   5   6       11.47       12.75      1.05 o 
  -7   6   6        1.86        0.25      0.37 o 
  -6   6   6       35.43       38.17      1.41 o 
  -5   6   6       14.67       13.37      0.97 o 
  -4   6   6       22.44       25.93      1.06 o 
  -3   6   6       35.27       31.40      1.10 o 
  -2   6   6      193.30      191.03      3.22 o 
  -1   6   6       15.83       22.43      0.88 o 
   0   6   6       49.88       46.68      1.24 o 
   1   6   6        2.00        4.31      1.07 o 
   2   6   6       20.81       16.73      0.49 o 
   3   6   6      174.11      161.57      2.06 o 
   4   6   6      459.14      464.21      6.05 o 
   5   6   6        0.01        0.50      0.27 o 
   6   6   6      521.14      499.63      6.72 o 
   7   6   6      283.77      269.71      4.28 o 
   8   6   6        0.58        0.29      0.62 o 
   9   6   6       72.24       78.34      2.62 o 
  -6   7   6       40.12       40.02      1.46 o 
  -5   7   6      214.07      203.95      3.75 o 
  -4   7   6       50.18       43.77      1.46 o 
  -3   7   6       13.26       11.42      0.84 o 
  -2   7   6       90.74       84.40      1.94 o 
  -1   7   6      108.16      107.66      2.20 o 
   0   7   6       29.59       22.97      1.94 o 
   1   7   6      109.85      110.86      3.06 o 
   2   7   6       12.60       12.88      0.49 o 
   3   7   6       11.08       10.14      0.57 o 
   4   7   6      438.56      465.84      8.62 o 
   5   7   6       50.28       55.18      1.62 o 
   6   7   6      121.04      114.34      2.39 o 
   7   7   6      107.29       98.12      2.25 o 
   8   7   6       48.62       44.63      2.50 o 
   9   7   6        5.21        4.49      0.66 o 
  -5   8   6        6.00        5.34      0.66 o 
  -4   8   6       16.23       15.69      1.01 o 
  -3   8   6       57.33       60.97      1.76 o 
  -2   8   6       39.74       39.24      1.32 o 
  -1   8   6        7.53        4.88      0.53 o 
   0   8   6      536.98      506.66      6.84 o 
   1   8   6      194.11      202.71      3.31 o 
   2   8   6        0.28       -0.12      0.16 o 
   3   8   6      723.13      732.28      7.41 o 
   4   8   6      205.47      212.43      4.75 o 
   5   8   6        5.04        5.14      0.53 o 
   6   8   6        4.05        3.32      0.53 o 
   7   8   6        0.35        0.75      0.35 o 
   8   8   6       39.23       35.72      1.41 o 
   9   8   6       61.03       66.40      2.08 o 
  -4   9   6       30.60       33.36      2.12 o 
  -3   9   6        0.96        0.37      0.35 o 
  -2   9   6      121.13      122.65      2.69 o 
  -1   9   6       20.43       20.23      1.01 o 
   0   9   6      323.29      314.05      4.85 o 
   1   9   6       20.61       25.95      1.06 o 
   2   9   6       50.12       48.21      1.41 o 
   3   9   6       55.81       56.36      1.20 o 
   4   9   6        0.84        0.87      0.50 o 
   5   9   6      179.85      180.76      3.50 o 
   6   9   6       11.96       11.23      0.88 o 
   7   9   6       52.16       52.10      1.69 o 
   8   9   6        0.92        1.49      0.48 o 
  -3  10   6        5.36        2.50      0.87 o 
  -2  10   6      588.62      601.42     12.50 o 
  -1  10   6      138.34      144.61      2.99 o 
   0  10   6        6.76        5.61      1.12 o 
   1  10   6        0.04       -0.14      0.30 o 
   2  10   6       87.62       86.10      2.03 o 
   3  10   6       35.84       38.24      1.87 o 
   4  10   6       13.95       11.12      0.84 o 
   5  10   6        0.67       -0.14      0.30 o 
   6  10   6      271.64      263.86      4.46 o 
   7  10   6       78.26       75.75      2.12 o 
   8  10   6        1.02        1.85      0.48 o 
  -2  11   6        7.02        7.25      1.25 o 
  -1  11   6       14.93       15.49      1.75 o 
   0  11   6       14.58       14.50      1.50 o 
   1  11   6       35.10       38.77      1.94 o 
   2  11   6       10.60       11.56      0.88 o 
   4  11   6      520.72      530.07     10.50 o 
   5  11   6       25.21       27.66      1.69 o 
   6  11   6       31.84       30.85      1.33 o 
   7  11   6       12.21       14.16      1.50 o 
   0  12   6        5.64        4.50      1.00 o 
   1  12   6       22.02       23.87      1.75 o 
   5  12   6        5.11        6.62      1.12 o 
   6  12   6       11.84       13.62      1.50 o 
  -3  -8   7       94.07       89.84      3.50 o 
  -2  -8   7        3.19        3.14      0.53 o 
  -1  -8   7        6.58        4.86      0.66 o 
   0  -8   7       21.73       19.59      1.15 o 
   1  -8   7      229.15      255.19      4.87 o 
   2  -8   7      172.74      178.91      3.00 o 
  -5  -7   7        2.28        3.12      0.75 o 
  -4  -7   7       16.46       17.12      1.50 o 
  -3  -7   7       74.46       75.35      3.00 o 
  -2  -7   7       27.20       25.65      1.19 o 
  -1  -7   7      119.69      125.69      3.50 o 
   0  -7   7      264.40      256.88      4.50 o 
   1  -7   7       12.47       14.25      1.06 o 
   2  -7   7       31.29       30.63      1.09 o 
   3  -7   7       52.02       51.87      1.42 o 
   4  -7   7        8.00        6.03      0.57 o 
  -5  -6   7        8.08        7.25      1.12 o 
  -4  -6   7        0.02        0.00      0.50 o 
  -3  -6   7      397.16      388.10      5.83 o 
  -2  -6   7       27.85       28.85      1.19 o 
  -1  -6   7        0.02       -0.21      0.62 o 
   0  -6   7       74.67       72.25      2.19 o 
   1  -6   7        1.13        1.06      0.35 o 
   2  -6   7      117.60      113.19      2.50 o 
   3  -6   7        0.02       -0.08      0.25 o 
   4  -6   7       39.92       37.08      1.15 o 
   5  -6   7       61.02       63.69      1.61 o 
   6  -6   7        2.10        3.61      0.62 o 
  -6  -5   7       13.17       12.37      1.37 o 
  -5  -5   7       33.07       37.74      2.00 o 
  -4  -5   7      176.40      190.56      4.87 o 
  -3  -5   7       18.14       17.99      0.88 o 
  -2  -5   7        2.52        3.02      0.81 o 
  -1  -5   7      415.98      416.59      5.96 o 
   0  -5   7        6.61        6.33      1.06 o 
   1  -5   7      145.62      127.61      2.61 o 
   2  -5   7      233.71      222.59      3.07 o 
   3  -5   7       58.31       55.45      1.32 o 
   4  -5   7       25.13       27.19      0.93 o 
   5  -5   7      163.55      163.93      2.64 o 
   6  -5   7       64.63       63.83      1.53 o 
   7  -5   7        2.33        1.87      0.62 o 
  -7  -4   7       42.44       45.86      2.37 o 
  -5  -4   7        5.31        6.87      1.00 o 
  -4  -4   7       24.00       22.49      1.25 o 
  -3  -4   7       71.51       65.56      1.63 o 
  -2  -4   7       10.94       11.46      0.66 o 
  -1  -4   7       29.13       28.87      1.06 o 
   0  -4   7       94.93       97.67      2.08 o 
   1  -4   7      182.30      166.54      2.96 o 
   2  -4   7        3.09        1.56      0.35 o 
   3  -4   7      153.20      149.72      2.45 o 
   4  -4   7      150.53      143.06      2.28 o 
   5  -4   7       15.75       15.51      0.69 o 
   6  -4   7       16.75       17.68      0.97 o 
   7  -4   7      128.67      134.87      3.00 o 
  -7  -3   7        2.03        2.37      0.87 o 
  -6  -3   7        0.26       -0.50      0.50 o 
  -5  -3   7       73.42       77.01      1.86 o 
  -4  -3   7       31.34       34.11      0.87 o 
  -3  -3   7       33.27       33.13      0.95 o 
  -2  -3   7       29.29       27.13      0.92 o 
  -1  -3   7       29.44       28.65      1.69 o 
   0  -3   7        9.13       10.31      0.87 o 
   1  -3   7      301.56      274.05      4.11 o 
   2  -3   7      129.68      118.16      2.25 o 
   3  -3   7      135.59      130.36      2.52 o 
   4  -3   7      128.62      136.68      2.11 o 
   5  -3   7      126.98      118.46      2.47 o 
   6  -3   7        0.03        0.04      0.18 o 
   7  -3   7       11.04       11.25      1.25 o 
   8  -3   7       53.61       50.11      2.50 o 
  -7  -2   7       55.11       60.73      2.75 o 
  -6  -2   7       46.27       46.48      2.12 o 
  -5  -2   7       33.66       28.12      1.50 o 
  -4  -2   7       31.44       37.53      0.94 o 
  -3  -2   7      137.05      134.36      2.38 o 
  -2  -2   7      157.85      154.92      2.06 o 
  -1  -2   7      483.92      471.70      4.89 o 
   0  -2   7      131.51      125.93      2.20 o 
   1  -2   7       13.70       14.55      0.66 o 
   2  -2   7        3.16        2.44      0.35 o 
   3  -2   7       18.45       14.87      0.71 o 
   4  -2   7        0.04        0.05      0.21 o 
   5  -2   7       22.30       21.49      0.92 o 
   6  -2   7      135.19      134.30      2.13 o 
   7  -2   7      402.94      443.85      9.37 o 
   8  -2   7       16.53       19.87      1.62 o 
  -7  -1   7        9.81        8.37      1.25 o 
  -6  -1   7       14.07       12.87      1.37 o 
  -5  -1   7      150.43      151.80      2.78 o 
  -4  -1   7        0.61        0.71      0.30 o 
  -3  -1   7        8.97        9.35      0.48 o 
  -2  -1   7       85.66       90.60      1.39 o 
  -1  -1   7      256.82      245.89      2.83 o 
   0  -1   7        1.36        1.65      0.24 o 
   1  -1   7      476.77      491.87      4.96 o 
   2  -1   7       56.96       48.23      1.44 o 
   3  -1   7       32.22       28.55      1.25 o 
   4  -1   7     1094.73     1059.04     12.72 o 
   5  -1   7        1.23        1.87      0.35 o 
   6  -1   7       72.42       71.36      2.87 o 
   7  -1   7       23.63       23.24      1.50 o 
   8  -1   7       26.24       25.99      1.75 o 
   9  -1   7       47.29       57.61      2.87 o 
  -7   0   7       38.13       38.74      2.12 o 
  -6   0   7        0.58        0.75      0.50 o 
  -5   0   7        2.92        3.66      0.53 o 
  -4   0   7       13.21       12.63      0.71 o 
  -3   0   7       11.12       13.09      0.49 o 
  -2   0   7       71.38       76.49      1.21 o 
  -1   0   7      129.79      133.37      1.72 o 
   0   0   7      266.34      288.21      3.22 o 
   1   0   7      113.85      116.21      1.50 o 
   2   0   7       27.88       36.21      0.71 o 
   3   0   7      367.06      381.08      4.73 o 
   4   0   7        1.09        1.17      0.18 o 
   5   0   7        5.86        5.77      0.40 o 
   6   0   7      584.03      572.92     17.68 o 
   7   0   7        0.30        0.37      0.37 o 
   8   0   7       56.70       58.36      2.62 o 
   9   0   7        4.62        5.62      1.12 o 
  -7   1   7        7.54        9.12      1.25 o 
  -6   1   7       44.86       41.36      2.00 o 
  -5   1   7      513.31      506.20      6.89 o 
  -4   1   7      109.29      110.68      2.21 o 
  -3   1   7       96.47       89.60      2.19 o 
  -2   1   7      137.28      128.24      1.69 o 
  -1   1   7      458.10      500.57      5.10 o 
   0   1   7       61.12       52.00      0.88 o 
   1   1   7        1.65        2.55      0.22 o 
   2   1   7        8.50       10.93      0.38 o 
   3   1   7      112.63      117.96      1.56 o 
   4   1   7       86.39       84.46      1.29 o 
   5   1   7       10.40        9.96      0.45 o 
   6   1   7       81.71       74.80      1.65 o 
   7   1   7       13.65       18.25      1.62 o 
   8   1   7       39.28       42.34      1.75 o 
   9   1   7        0.47        0.12      0.50 o 
  -7   2   7        0.09        0.12      0.62 o 
  -6   2   7        0.46        1.12      0.39 o 
  -5   2   7       44.31       42.37      1.37 o 
  -4   2   7      117.68      112.89      4.19 o 
  -3   2   7      375.40      366.56      5.08 o 
  -2   2   7       16.67       18.23      0.75 o 
  -1   2   7      730.86      759.76      7.29 o 
   0   2   7      122.99      123.10      1.54 o 
   1   2   7      107.03      112.67      1.45 o 
   2   2   7      471.27      455.46      4.61 o 
   3   2   7      133.63      143.58      1.80 o 
   4   2   7       73.72       79.52      1.22 o 
   5   2   7      208.80      210.47      2.54 o 
   6   2   7      135.14      129.13      2.33 o 
   7   2   7       13.80       11.53      0.75 o 
   8   2   7       81.86       75.37      1.89 o 
   9   2   7       46.10       50.41      1.62 o 
  10   2   7        9.99       11.62      1.50 o 
  -7   3   7        0.03       -0.50      0.50 o 
  -6   3   7      203.09      199.08      3.62 o 
  -5   3   7      380.52      366.50      5.43 o 
  -4   3   7       42.26       42.14      1.28 o 
  -3   3   7       20.25       17.52      0.80 o 
  -2   3   7       37.22       43.03      1.19 o 
  -1   3   7       14.75       13.41      0.75 o 
   0   3   7        7.18       11.63      0.31 o 
   1   3   7      311.85      333.78      5.34 o 
   2   3   7       18.70       13.19      0.40 o 
   3   3   7        2.01        3.44      0.87 o 
   4   3   7       60.48       50.72      1.10 o 
   5   3   7       28.25       24.42      0.60 o 
   6   3   7       27.06       24.63      0.92 o 
   7   3   7       61.84       62.30      1.58 o 
   8   3   7       29.55       26.17      1.10 o 
   9   3   7        0.17        0.06      0.44 o 
  10   3   7       22.89       22.33      1.14 o 
  -7   4   7       31.60       34.49      2.00 o 
  -6   4   7        2.54        2.01      1.19 o 
  -5   4   7        1.50        1.53      0.56 o 
  -4   4   7        1.40        2.76      0.44 o 
  -3   4   7       21.75       22.33      0.88 o 
  -2   4   7      175.49      180.88      2.96 o 
  -1   4   7       95.31       86.23      1.72 o 
   0   4   7       15.98       17.02      0.71 o 
   1   4   7      492.01      535.95      5.33 o 
   3   4   7       70.66       71.46      1.12 o 
   4   4   7      140.56      137.86      1.82 o 
   5   4   7      114.39      119.10      2.16 o 
   6   4   7       90.18       92.60      3.50 o 
   7   4   7        3.26        3.20      0.50 o 
   8   4   7      192.29      189.11      3.39 o 
   9   4   7       34.38       35.23      2.00 o 
  10   4   7       10.64       11.97      0.96 o 
  -6   5   7       46.28       43.26      1.54 o 
  -5   5   7       19.53       18.27      0.97 o 
  -4   5   7       49.77       46.64      2.19 o 
  -3   5   7       82.60       75.31      2.12 o 
  -2   5   7       96.28       93.51      1.99 o 
  -1   5   7       12.86        8.88      0.62 o 
   0   5   7      818.59      867.44     10.56 o 
   1   5   7       24.74       24.75      0.79 o 
   2   5   7      149.66      166.07      2.09 o 
   3   5   7       83.14       77.11      1.22 o 
   4   5   7        4.56        6.34      0.36 o 
   5   5   7       12.55        7.28      0.81 o 
   6   5   7       60.58       49.48      1.41 o 
   7   5   7       26.45       26.47      1.06 o 
   8   5   7       15.06       13.47      0.92 o 
   9   5   7       15.75       17.46      1.01 o 
  10   5   7      195.22      196.13      3.84 o 
  -6   6   7        8.19        8.80      0.84 o 
  -5   6   7       17.63       17.72      0.97 o 
  -4   6   7        4.00        4.67      0.57 o 
  -3   6   7       54.50       48.40      2.87 o 
  -2   6   7       35.42       46.80      4.19 o 
  -1   6   7      213.46      185.76      3.09 o 
   0   6   7       41.66       49.05      1.50 o 
   1   6   7       71.26       86.38      1.77 o 
   2   6   7     1239.64     1234.21     15.55 o 
   3   6   7      272.24      262.29      3.05 o 
   4   6   7       36.40       36.28      1.28 o 
   5   6   7       69.79       62.99      1.81 o 
   6   6   7      105.03      108.37      2.25 o 
   7   6   7       19.07       15.94      2.19 o 
   8   6   7      105.59       99.46      2.75 o 
   9   6   7        1.61        1.00      0.44 o 
  -6   7   7       22.62       20.89      1.06 o 
  -5   7   7        0.42        0.47      0.39 o 
  -4   7   7        1.92        1.77      0.44 o 
  -3   7   7       35.85       35.90      1.28 o 
  -2   7   7       30.82       26.04      1.06 o 
  -1   7   7      121.50       98.51      2.44 o 
   0   7   7       47.04       34.19      1.62 o 
   1   7   7        0.82       -0.20      0.21 o 
   2   7   7        5.35        4.86      0.35 o 
   3   7   7        8.92        8.80      0.47 o 
   4   7   7      686.79      709.70      8.92 o 
   5   7   7       10.67       10.53      0.75 o 
   6   7   7      173.20      163.39      3.00 o 
   7   7   7       34.04       29.39      1.31 o 
   8   7   7        3.51        4.06      0.62 o 
   9   7   7       48.14       48.62      1.67 o 
  -5   8   7       50.30       48.30      1.81 o 
  -4   8   7       16.77       17.78      1.01 o 
  -3   8   7       59.13       57.94      1.76 o 
  -2   8   7       55.22       53.58      1.58 o 
  -1   8   7        8.84        6.57      0.94 o 
   0   8   7       28.13       27.37      2.31 o 
   1   8   7      114.29      109.80      2.25 o 
   2   8   7        9.82        8.85      0.66 o 
   3   8   7      327.33      326.16      3.75 o 
   4   8   7       45.76       44.95      1.28 o 
   5   8   7        9.54        9.15      0.75 o 
   6   8   7        4.50        3.64      0.53 o 
   7   8   7        0.19       -0.09      0.30 o 
   8   8   7       73.55       68.07      2.12 o 
   9   8   7        0.13        0.25      0.50 o 
  -4   9   7        2.18        0.61      0.69 o 
  -3   9   7       22.02       24.89      2.37 o 
  -2   9   7        0.38        0.40      0.39 o 
  -1   9   7       15.45       15.52      0.92 o 
   0   9   7      135.95      149.47      2.91 o 
   1   9   7      153.69      143.54      2.94 o 
   2   9   7       89.01       81.85      1.94 o 
   3   9   7      124.24      126.23      2.47 o 
   4   9   7       56.46       56.14      1.49 o 
   5   9   7      201.63      199.82      3.49 o 
   6   9   7       23.18       22.31      1.06 o 
   7   9   7        0.06       -0.16      0.30 o 
   8   9   7        6.68        5.91      0.75 o 
  -3  10   7      146.28      159.70      5.12 o 
  -2  10   7       91.70       91.24      2.37 o 
  -1  10   7       33.99       35.93      1.44 o 
   0  10   7       27.65       28.08      1.25 o 
   1  10   7        2.08        1.75      0.44 o 
   2  10   7        1.53        0.75      0.44 o 
   3  10   7        3.72        3.62      0.75 o 
   5  10   7       26.66       28.67      2.25 o 
   6  10   7       32.18       31.46      1.28 o 
   7  10   7        0.09        0.15      0.39 o 
   8  10   7        6.10        5.62      0.75 o 
  -1  11   7       13.12       15.62      1.62 o 
   0  11   7        0.68        2.44      0.48 o 
   1  11   7       13.29       11.98      0.92 o 
   2  11   7       20.43       24.00      1.15 o 
   3  11   7        8.75        7.75      1.12 o 
   4  11   7       39.81       40.24      2.12 o 
   5  11   7        1.97        1.75      0.75 o 
   6  11   7      121.58      133.37      2.92 o 
   7  11   7       17.91       20.12      1.62 o 
   0  12   7        4.31        4.37      1.00 o 
   1  12   7       31.35       32.99      2.00 o 
   4  12   7      142.72      147.20      4.50 o 
   5  12   7        2.11        1.37      0.75 o 
  -2  -8   8        2.04        0.12      0.37 o 
  -1  -8   8       69.11       70.98      3.00 o 
  -3  -7   8        7.28        4.12      0.87 o 
  -2  -7   8      167.93      158.99      3.31 o 
  -1  -7   8       34.10       38.49      1.50 o 
   0  -7   8       46.36       44.58      1.68 o 
   1  -7   8      219.12      222.45      4.20 o 
   2  -7   8       24.15       24.71      1.24 o 
   3  -7   8        4.89        1.88      0.44 o 
  -5  -6   8       83.41       88.47      3.25 o 
  -4  -6   8       31.60       30.49      1.87 o 
  -3  -6   8        6.90        4.18      0.57 o 
  -2  -6   8       66.84       69.63      2.19 o 
  -1  -6   8      251.72      250.66      4.33 o 
   0  -6   8       77.17       77.34      3.00 o 
   1  -6   8        1.23        1.50      0.44 o 
   2  -6   8      231.34      224.83      4.06 o 
   3  -6   8       37.59       36.96      1.46 o 
   4  -6   8        9.39        9.59      0.69 o 
   5  -6   8        6.00        6.36      0.60 o 
  -5  -5   8       46.43       47.23      2.25 o 
  -4  -5   8        8.73       10.87      1.25 o 
  -3  -5   8       68.96       68.12      1.81 o 
  -2  -5   8      149.95      141.89      2.83 o 
  -1  -5   8       59.53       58.28      1.68 o 
   0  -5   8       85.94       84.75      2.08 o 
   1  -5   8       52.92       50.75      1.54 o 
   2  -5   8        0.17        0.29      0.30 o 
   3  -5   8       49.36       47.82      1.62 o 
   4  -5   8      207.04      218.74      4.02 o 
   5  -5   8      133.04      136.83      2.45 o 
   6  -5   8        1.50        1.97      0.35 o 
  -4  -4   8       43.75       48.11      1.46 o 
  -3  -4   8        6.64        6.75      0.87 o 
  -2  -4   8       38.15       39.24      1.24 o 
  -1  -4   8       25.12       22.05      1.12 o 
   0  -4   8       50.49       46.86      1.41 o 
   1  -4   8       26.85       28.93      1.06 o 
   2  -4   8        0.05        0.19      0.27 o 
   3  -4   8       42.15       36.70      1.50 o 
   4  -4   8       19.60       23.06      1.06 o 
   5  -4   8      119.11      117.93      2.11 o 
   6  -4   8       79.37       86.05      2.62 o 
   7  -4   8       35.28       38.51      1.54 o 
  -7  -3   8      304.05      357.25      8.12 o 
  -6  -3   8       45.07       52.36      2.37 o 
  -4  -3   8       23.31       25.37      0.97 o 
  -3  -3   8       42.02       41.82      1.28 o 
  -2  -3   8       10.36       10.62      0.66 o 
  -1  -3   8        3.99        4.60      0.48 o 
   0  -3   8      346.73      332.99      4.86 o 
   1  -3   8      440.56      376.08      5.39 o 
   2  -3   8        0.09        2.33      0.35 o 
   3  -3   8      711.64      704.09      9.10 o 
   4  -3   8       88.17       85.92      2.03 o 
   5  -3   8        5.96        6.84      1.06 o 
   6  -3   8      129.78      137.25      2.87 o 
   7  -3   8       11.77       11.37      1.37 o 
  -7  -2   8        2.63        2.62      0.87 o 
  -6  -2   8       51.96       50.23      2.37 o 
  -5  -2   8       42.14       40.99      1.87 o 
  -4  -2   8        0.50        0.22      0.21 o 
  -3  -2   8        4.88        4.56      0.40 o 
  -2  -2   8      628.08      616.43      6.36 o 
  -1  -2   8      916.10      877.80     10.78 o 
   0  -2   8       83.65       87.85      1.85 o 
   1  -2   8        0.22        0.40      0.50 o 
   2  -2   8      220.33      218.92      3.44 o 
   3  -2   8       10.50        8.92      0.66 o 
   4  -2   8       46.79       41.96      1.28 o 
   5  -2   8      434.53      422.67      6.05 o 
   6  -2   8        7.04        7.10      0.66 o 
   7  -2   8        0.03       -0.37      0.37 o 
   8  -2   8        5.43        5.00      1.00 o 
  -7  -1   8       21.04       20.74      1.62 o 
  -6  -1   8      190.71      188.44      5.00 o 
  -5  -1   8       17.80       19.24      0.92 o 
  -4  -1   8      239.32      237.26      3.75 o 
  -3  -1   8      178.76      173.00      2.33 o 
  -2  -1   8      658.52      638.76      6.51 o 
  -1  -1   8      332.98      312.37      3.50 o 
   0  -1   8      130.62      131.32      1.78 o 
   1  -1   8        0.11        0.12      0.18 o 
   2  -1   8      222.87      219.65      3.35 o 
   3  -1   8        0.16        0.07      0.56 o 
   4  -1   8       22.00       21.93      0.88 o 
   5  -1   8      513.58      496.99      9.12 o 
   6  -1   8      188.64      182.99      3.27 o 
   7  -1   8       86.49       88.72      3.12 o 
   8  -1   8       18.55       17.24      1.75 o 
  -7   0   8        2.40        3.50      0.87 o 
  -6   0   8      130.78      130.96      4.00 o 
  -5   0   8      189.62      181.69      3.27 o 
  -4   0   8       40.56       35.59      1.19 o 
  -3   0   8       35.16       33.32      1.62 o 
  -2   0   8      197.72      201.02      2.46 o 
  -1   0   8       12.65       11.22      0.55 o 
   0   0   8       49.30       49.41      0.92 o 
   1   0   8       95.02       86.84      1.28 o 
   2   0   8      413.49      423.57      4.96 o 
   3   0   8      295.75      285.76      4.11 o 
   4   0   8     1392.24     1349.03     15.90 o 
   5   0   8      556.00      554.36      7.24 o 
   6   0   8      167.19      169.57      3.00 o 
   7   0   8       10.38       12.87      1.37 o 
   8   0   8       42.61       47.98      2.37 o 
   9   0   8       16.37       16.24      1.62 o 
  -7   1   8      132.67      144.70      4.50 o 
  -6   1   8       29.77       26.62      1.75 o 
  -5   1   8      222.03      227.08      3.84 o 
  -4   1   8       33.29       30.45      1.10 o 
  -3   1   8        1.24        1.07      0.37 o 
  -2   1   8      201.43      201.82      3.18 o 
  -1   1   8       25.63       28.41      0.68 o 
   0   1   8      196.37      203.43      2.39 o 
   1   1   8      234.15      260.45      2.90 o 
   2   1   8      926.17      984.73      9.42 o 
   3   1   8      114.71      107.52      1.51 o 
   4   1   8        0.58        0.75      0.16 o 
   5   1   8      152.54      145.35      1.99 o 
   6   1   8      107.85      107.56      2.10 o 
   7   1   8        1.32        0.50      0.50 o 
   8   1   8       13.68       12.25      1.37 o 
   9   1   8      146.56      153.95      4.87 o 
  -7   2   8       10.86       11.37      1.50 o 
  -6   2   8        7.42        7.14      1.37 o 
  -5   2   8        0.58        0.31      0.35 o 
  -4   2   8      163.29      163.73      2.96 o 
  -3   2   8      191.71      185.29      4.50 o 
  -2   2   8      108.78      100.93      3.62 o 
  -1   2   8        1.00        3.01      0.62 o 
   0   2   8      323.58      319.46      3.42 o 
   1   2   8        0.04        0.89      0.18 o 
   2   2   8       31.76       26.67      0.64 o 
   3   2   8       36.67       31.14      0.70 o 
   4   2   8       16.91       18.37      0.71 o 
   5   2   8       20.54       20.92      0.60 o 
   6   2   8        0.80        1.06      0.27 o 
   7   2   8      391.10      380.17      5.42 o 
   8   2   8      104.85       98.37      2.19 o 
   9   2   8       20.17       18.99      1.62 o 
  -6   3   8       16.79       16.34      0.99 o 
  -5   3   8       11.16        9.83      0.80 o 
  -4   3   8       43.65       42.74      1.33 o 
  -3   3   8       26.49       27.89      1.94 o 
  -2   3   8      377.37      375.42      5.21 o 
  -1   3   8      318.90      320.92      4.50 o 
   0   3   8        0.06        0.75      0.56 o 
   1   3   8       25.76       22.15      0.72 o 
   2   3   8      108.74      110.14      1.52 o 
   3   3   8        3.73        3.50      0.29 o 
   4   3   8       72.04       85.15      1.35 o 
   5   3   8       72.53       63.49      1.12 o 
   6   3   8       14.20       16.16      1.19 o 
   7   3   8      134.11      120.49      2.42 o 
   8   3   8       11.79       10.55      0.84 o 
   9   3   8       94.43       92.52      2.28 o 
  10   3   8        4.05        4.87      0.75 o 
  -6   4   8       45.29       47.25      2.50 o 
  -5   4   8       65.11       63.15      1.81 o 
  -4   4   8      588.24      570.92      7.77 o 
  -3   4   8       14.05       14.06      0.80 o 
  -2   4   8        0.48        0.56      0.31 o 
  -1   4   8       17.81       17.77      0.80 o 
   0   4   8       29.74       24.93      0.88 o 
   1   4   8      440.13      419.28      5.52 o 
   2   4   8      130.56      129.11      1.72 o 
   3   4   8      268.84      277.33      3.12 o 
   4   4   8      695.94      712.87      7.12 o 
   5   4   8        6.10       12.13      0.62 o 
   6   4   8      115.09      122.36      2.34 o 
   7   4   8       26.93       25.14      1.01 o 
   8   4   8        4.18        5.58      0.62 o 
   9   4   8       32.46       32.50      1.32 o 
  10   4   8       22.66       22.12      1.50 o 
  -6   5   8        1.85        1.94      0.48 o 
  -5   5   8       54.90       54.32      1.72 o 
  -4   5   8        5.24        5.05      1.00 o 
  -3   5   8        0.19        2.66      2.12 o 
  -2   5   8      398.53      360.96      5.21 o 
  -1   5   8       11.68        7.57      0.75 o 
   0   5   8        1.79        1.99      0.35 o 
   1   5   8      169.96      184.44      3.00 o 
   2   5   8      208.74      232.53      2.71 o 
   3   5   8       16.96       16.64      0.57 o 
   4   5   8       57.01       62.87      1.15 o 
   5   5   8      280.01      250.74      4.25 o 
   6   5   8       34.29       36.38      1.31 o 
   7   5   8        5.59        4.17      0.69 o 
   8   5   8       65.84       56.20      1.67 o 
   9   5   8       87.71       93.07      2.44 o 
  10   5   8        0.34        0.62      0.37 o 
  -6   6   8        0.07       -0.27      0.27 o 
  -5   6   8        0.85        0.69      0.56 o 
  -4   6   8       15.44       17.06      0.97 o 
  -3   6   8       26.44       25.33      1.10 o 
  -2   6   8       37.40       30.99      1.15 o 
  -1   6   8       75.73       71.25      1.72 o 
   0   6   8       82.96       69.73      1.68 o 
   1   6   8      453.47      492.10      6.49 o 
   2   6   8     1627.11     1650.50     19.22 o 
   3   6   8       11.75       12.13      0.51 o 
   4   6   8       15.54       16.64      0.57 o 
   5   6   8      125.99      117.11      2.29 o 
   6   6   8       53.82       45.17      1.62 o 
   7   6   8      101.02       81.94      1.99 o 
   8   6   8        3.56        3.43      0.75 o 
   9   6   8      106.70      109.16      2.65 o 
  -5   7   8        1.51        1.50      0.69 o 
  -4   7   8        0.91        0.65      0.39 o 
  -3   7   8       45.94       43.21      1.46 o 
  -2   7   8        3.35        4.54      0.69 o 
  -1   7   8      223.05      194.30      3.40 o 
   0   7   8       30.10       21.56      0.92 o 
   1   7   8       37.46       32.24      1.15 o 
   2   7   8       11.90       10.97      0.66 o 
   3   7   8      138.86      135.89      1.94 o 
   4   7   8      435.81      432.66      5.87 o 
   5   7   8       35.84       34.14      1.15 o 
   6   7   8      103.60      100.63      2.25 o 
   7   7   8      799.18      751.73      9.81 o 
   8   7   8      104.25      103.24      2.47 o 
   9   7   8        0.35        0.19      0.35 o 
  -5   8   8        0.31        0.00      0.50 o 
  -4   8   8      173.19      176.34      3.53 o 
  -3   8   8        0.04        0.40      0.39 o 
  -2   8   8        5.51        5.79      0.66 o 
  -1   8   8       20.61       21.05      1.12 o 
   0   8   8       74.33       63.61      1.68 o 
   1   8   8       17.87       12.18      0.75 o 
   2   8   8        8.97        9.50      0.71 o 
   3   8   8       10.15       12.70      0.69 o 
   4   8   8       12.60       14.30      0.75 o 
   5   8   8       57.03       60.31      1.63 o 
   6   8   8        0.08        0.50      0.35 o 
   7   8   8        0.22       -0.27      0.27 o 
   8   8   8       19.13       17.93      1.06 o 
   9   8   8       48.16       49.72      1.72 o 
  -4   9   8        2.34        1.75      0.62 o 
  -3   9   8        1.28        0.25      0.56 o 
  -2   9   8      101.97      105.71      3.62 o 
  -1   9   8        3.59        3.44      0.57 o 
   0   9   8       35.63       37.94      1.33 o 
   1   9   8       24.99       27.30      1.10 o 
   2   9   8        0.16        0.31      0.27 o 
   3   9   8        5.21        6.11      0.57 o 
   4   9   8        3.01        3.87      0.75 o 
   5   9   8        1.94        1.57      0.42 o 
   6   9   8        1.00        0.75      0.37 o 
   7   9   8        0.32        0.69      0.44 o 
   8   9   8        8.06        7.79      0.84 o 
  -3  10   8       22.09       22.12      1.50 o 
  -2  10   8        5.56        5.43      0.75 o 
  -1  10   8        3.64        3.57      0.62 o 
   0  10   8        0.01        0.37      0.35 o 
   1  10   8       84.61       81.14      2.81 o 
   2  10   8      105.83      101.11      2.30 o 
   3  10   8       21.29       22.87      1.50 o 
   4  10   8        0.46        0.37      0.50 o 
   5  10   8       82.38       88.72      3.25 o 
   6  10   8        0.08        0.28      0.32 o 
   7  10   8        1.16        0.81      0.44 o 
   8  10   8       10.24       10.75      1.25 o 
  -1  11   8       29.84       26.32      1.28 o 
   0  11   8        6.48        8.89      0.84 o 
   1  11   8        2.11        0.81      0.62 o 
   2  11   8        0.67        0.62      0.56 o 
   3  11   8       53.78       53.48      2.37 o 
   5  11   8        3.32        5.87      1.12 o 
   6  11   8       36.28       36.36      2.12 o 
   7  11   8       55.73       67.91     10.25 o 
   0  12   8        4.42        4.12      1.00 o 
   1  12   8       25.53       27.53      1.28 o 
   2  12   8        0.64        0.00      0.50 o 
   3  12   8       14.75       18.62      1.50 o 
   4  12   8        0.36        0.50      0.75 o 
   5  12   8       17.30       18.12      1.75 o 
  -2  -7   9      101.53      100.72      3.50 o 
  -1  -7   9        8.18        7.69      0.80 o 
   0  -7   9       33.09       31.86      1.37 o 
   1  -7   9        4.41        5.19      0.71 o 
  -4  -6   9       15.89       17.24      1.37 o 
  -3  -6   9       70.05       80.10      3.12 o 
  -2  -6   9       54.46       58.76      1.81 o 
  -1  -6   9       40.28       46.37      1.81 o 
   0  -6   9       19.50       19.28      1.06 o 
   1  -6   9        2.34        1.00      0.44 o 
   2  -6   9        2.41        3.52      0.62 o 
   3  -6   9       11.98       13.10      1.01 o 
   4  -6   9       46.27       45.11      2.37 o 
  -4  -5   9        0.01       -0.12      0.37 o 
  -3  -5   9       41.03       45.33      1.75 o 
  -2  -5   9       54.77       52.81      1.63 o 
  -1  -5   9       37.17       34.89      1.37 o 
   0  -5   9        0.62        0.94      0.35 o 
   1  -5   9       52.00       49.86      1.63 o 
   2  -5   9      306.02      297.38      4.90 o 
   3  -5   9        2.25        2.54      0.48 o 
   4  -5   9        0.01        0.30      0.30 o 
   5  -5   9        1.77        1.45      0.42 o 
  -4  -4   9        2.42        3.62      0.62 o 
  -3  -4   9       48.18       46.27      1.50 o 
  -2  -4   9        0.19        0.55      0.50 o 
  -1  -4   9      198.17      195.93      3.49 o 
   0  -4   9       40.16       38.93      1.33 o 
   1  -4   9       42.35       39.82      1.37 o 
   2  -4   9       61.09       53.02      2.31 o 
   3  -4   9       77.09       71.84      2.50 o 
   4  -4   9      298.76      303.36      4.95 o 
   5  -4   9        2.78        1.12      0.75 o 
   6  -4   9      109.54      105.88      2.94 o 
   7  -4   9       30.38       33.24      1.87 o 
  -4  -3   9        7.94        7.37      1.00 o 
  -3  -3   9       12.85       14.06      0.80 o 
  -2  -3   9       65.66       62.01      1.63 o 
  -1  -3   9       12.44       10.28      0.75 o 
   0  -3   9       23.31       24.58      1.01 o 
   1  -3   9       40.61       50.62      1.46 o 
   2  -3   9        2.07        0.56      0.27 o 
   3  -3   9      121.20      116.35      2.43 o 
   4  -3   9        0.37       -0.06      0.56 o 
   5  -3   9       93.54       89.23      2.21 o 
   6  -3   9        5.74        4.29      0.75 o 
   7  -3   9        0.69        0.50      0.62 o 
  -6  -2   9       16.79       16.24      1.62 o 
  -5  -2   9        8.01        7.12      1.00 o 
  -4  -2   9       15.12       15.47      1.37 o 
  -3  -2   9        6.72        7.00      0.60 o 
  -2  -2   9       25.53       22.94      1.00 o 
  -1  -2   9      112.81      105.71      2.15 o 
   0  -2   9        0.22        0.25      0.31 o 
   1  -2   9      136.80      129.48      2.47 o 
   2  -2   9      145.05      138.12      2.61 o 
   3  -2   9       46.24       45.62      2.50 o 
   4  -2   9      122.77      116.40      2.39 o 
   5  -2   9      564.16      561.42      7.73 o 
   6  -2   9       18.64       20.14      2.06 o 
   7  -2   9       21.03       26.12      1.75 o 
   8  -2   9      105.26      119.33      4.25 o 
  -6  -1   9      210.61      232.30      5.87 o 
  -5  -1   9       26.00       28.74      1.62 o 
  -4  -1   9        4.56        4.67      0.57 o 
  -3  -1   9      336.53      349.85      5.12 o 
  -2  -1   9      245.03      241.55      2.99 o 
  -1  -1   9      166.81      163.06      2.17 o 
   0  -1   9       26.43       28.29      0.96 o 
   1  -1   9       72.50       72.35      2.44 o 
   2  -1   9        5.38        6.77      0.57 o 
   3  -1   9       18.06       18.27      0.84 o 
   4  -1   9       33.72       30.49      1.06 o 
   5  -1   9       44.23       39.54      1.62 o 
   6  -1   9       12.52       13.66      1.19 o 
   7  -1   9        6.03        7.50      1.12 o 
   8  -1   9       63.96       66.73      3.00 o 
  -6   0   9       82.06       81.97      3.12 o 
  -5   0   9       19.09       21.87      1.01 o 
  -4   0   9      541.47      529.88     12.87 o 
  -3   0   9       74.69       67.44      1.67 o 
  -2   0   9        7.38        8.84      0.75 o 
  -1   0   9      317.21      323.54      3.62 o 
   0   0   9       64.97       59.75      1.26 o 
   1   0   9       92.11       85.93      1.33 o 
   2   0   9       77.51       74.87      1.58 o 
   3   0   9      123.81      118.33      2.21 o 
   4   0   9      493.13      484.10      6.45 o 
   5   0   9       21.43       20.19      0.84 o 
   6   0   9       25.51       24.77      0.96 o 
   7   0   9        0.10        0.37      0.50 o 
   8   0   9       23.26       23.74      1.75 o 
  -6   1   9        6.79        7.62      1.12 o 
  -5   1   9        0.80        1.56      0.44 o 
  -4   1   9      132.44      127.18      3.12 o 
  -3   1   9        8.92        8.36      1.00 o 
  -2   1   9        2.81        3.20      0.50 o 
  -1   1   9        8.28        7.72      0.57 o 
   0   1   9       75.33       69.38      1.14 o 
   1   1   9      309.41      324.47      3.57 o 
   2   1   9      243.96      254.49      2.95 o 
   3   1   9      132.56      126.51      1.77 o 
   4   1   9      161.88      158.60      2.08 o 
   5   1   9        1.26        0.94      0.27 o 
   6   1   9       35.75       37.49      1.75 o 
   7   1   9       39.96       41.24      2.12 o 
   8   1   9       36.40       34.74      2.00 o 
   9   1   9        0.03        0.62      0.62 o 
  -6   2   9        1.62        0.62      0.62 o 
  -5   2   9       27.93       29.99      1.24 o 
  -4   2   9       27.01       27.12      1.10 o 
  -3   2   9       32.89       32.63      1.10 o 
  -2   2   9       81.23       80.12      1.81 o 
  -1   2   9        7.41        5.60      0.48 o 
   0   2   9        0.05        0.75      0.27 o 
   1   2   9      301.54      310.36      3.43 o 
   2   2   9      277.75      281.36      3.16 o 
   3   2   9       62.99       62.33      1.10 o 
   4   2   9       62.33       58.81      1.37 o 
   5   2   9      331.50      341.66      3.84 o 
   6   2   9       37.76       39.48      1.19 o 
   7   2   9        7.81        9.70      0.69 o 
   8   2   9        1.24        3.50      0.87 o 
   9   2   9       58.52       61.23      2.87 o 
  -6   3   9       27.55       28.82      1.28 o 
  -5   3   9        4.15        4.63      0.62 o 
  -4   3   9        0.06        0.12      0.27 o 
  -3   3   9      121.69      116.68      2.43 o 
  -2   3   9      175.46      178.79      3.09 o 
  -1   3   9        3.22        5.93      1.75 o 
   0   3   9      181.09      181.67      3.00 o 
   1   3   9        0.68        0.76      0.26 o 
   2   3   9       19.51       20.14      0.59 o 
   3   3   9       26.44       29.03      0.93 o 
   4   3   9       55.94       46.67      0.96 o 
   5   3   9        5.05        4.83      0.52 o 
   6   3   9       57.51       49.74      1.81 o 
   7   3   9      175.31      156.49      2.90 o 
   8   3   9      210.41      205.68      3.65 o 
   9   3   9       95.10      101.06      2.62 o 
  -6   4   9        2.03        2.04      0.48 o 
  -5   4   9       69.26       69.82      1.99 o 
  -4   4   9      214.87      209.18      3.71 o 
  -3   4   9        2.25        1.94      0.44 o 
  -2   4   9       99.05       95.12      4.50 o 
  -1   4   9       74.20       68.30      1.63 o 
   0   4   9       86.66       86.90      1.81 o 
   1   4   9      469.40      454.19     10.43 o 
   2   4   9       10.77       10.04      0.48 o 
   3   4   9        0.11        0.30      0.31 o 
   4   4   9       17.40        9.41      0.45 o 
   5   4   9       80.27       67.77      1.62 o 
   6   4   9       28.07       22.06      0.92 o 
   7   4   9       35.34       31.31      1.14 o 
   8   4   9       54.23       56.92      1.67 o 
   9   4   9        5.56        7.59      0.94 o 
  10   4   9        0.05       -0.25      0.25 o 
  -6   5   9        0.26       -0.25      0.25 o 
  -5   5   9      262.11      246.34      4.37 o 
  -4   5   9      301.70      286.70      4.73 o 
  -3   5   9       52.91       47.94      1.46 o 
  -2   5   9       83.96       67.29      1.72 o 
  -1   5   9        1.32        0.06      0.56 o 
   0   5   9       25.62       22.38      0.92 o 
   1   5   9        6.54        6.09      0.57 o 
   2   5   9      827.95      851.55     19.99 o 
   3   5   9      995.39      992.43      9.66 o 
   4   5   9      284.78      289.87      3.36 o 
   5   5   9       49.93       45.23      1.75 o 
   6   5   9      148.46      136.29      2.75 o 
   7   5   9        3.70        2.69      0.44 o 
   8   5   9       27.69       24.35      1.31 o 
   9   5   9       27.32       33.43      1.32 o 
  10   5   9        0.72        0.50      0.37 o 
  -5   6   9      101.30      104.79      2.56 o 
  -4   6   9        0.65        0.67      0.39 o 
  -3   6   9       48.02       42.90      2.06 o 
  -2   6   9       38.01       38.40      1.28 o 
  -1   6   9      100.24       86.14      3.44 o 
   0   6   9      391.86      356.89      5.17 o 
   1   6   9     1308.73     1340.71     15.95 o 
   2   6   9      227.69      248.33      3.84 o 
   3   6   9       47.64       47.23      1.28 o 
   4   6   9        0.08        0.12      0.29 o 
   5   6   9        5.78        6.62      0.75 o 
   6   6   9       68.97       54.67      1.50 o 
   7   6   9       81.16       75.27      2.81 o 
   8   6   9        4.71        4.73      0.62 o 
   9   6   9       58.24       51.52      1.72 o 
  -5   7   9        0.20       -0.02      0.56 o 
  -4   7   9       10.92       10.41      0.92 o 
  -3   7   9       24.66       28.79      1.25 o 
  -2   7   9       19.08       17.89      0.92 o 
  -1   7   9      251.87      249.17      5.75 o 
   0   7   9       25.23       21.75      0.97 o 
   1   7   9       22.12       26.25      1.06 o 
   2   7   9       31.98       33.56      1.15 o 
   3   7   9      308.46      300.76      4.46 o 
   4   7   9      100.64       95.99      1.97 o 
   5   7   9       25.92       26.37      1.37 o 
   6   7   9       76.80       70.66      1.81 o 
   7   7   9      261.49      271.60      4.42 o 
   8   7   9      106.46       90.13      2.30 o 
   9   7   9       55.23       55.88      1.81 o 
  -4   8   9       42.95       45.82      1.67 o 
  -3   8   9        1.02        0.53      0.39 o 
  -2   8   9       19.81       18.82      1.01 o 
  -1   8   9       56.80       54.47      1.63 o 
   0   8   9       22.62       19.46      0.97 o 
   1   8   9        0.89        1.61      0.39 o 
   2   8   9        5.94        6.38      0.62 o 
   3   8   9        4.45        3.40      0.48 o 
   4   8   9       70.34       72.85      2.62 o 
   5   8   9      113.63      119.33      3.25 o 
   6   8   9      129.83      126.59      2.65 o 
   7   8   9      277.17      270.27      4.55 o 
   8   8   9       11.42       12.46      1.31 o 
   9   8   9        6.85        7.29      0.75 o 
  -3   9   9        6.98        9.75      0.92 o 
  -2   9   9       54.66       56.38      1.81 o 
  -1   9   9       21.37       24.91      1.56 o 
   0   9   9        1.76        2.00      0.44 o 
   1   9   9        4.22        3.88      0.53 o 
   2   9   9       33.55       30.41      1.15 o 
   3   9   9        3.27        3.25      0.48 o 
   4   9   9      115.71      108.46      3.50 o 
   6   9   9       10.00       12.41      0.92 o 
   7   9   9        0.25        1.02      1.12 o 
   8   9   9      144.47      152.51      3.27 o 
  -2  10   9       28.11       28.50      1.37 o 
  -1  10   9        0.75        0.47      0.39 o 
   0  10   9       59.46       54.29      1.72 o 
   1  10   9       94.81       92.37      2.30 o 
   2  10   9        9.41       10.26      0.84 o 
   3  10   9       28.22       33.36      1.87 o 
   4  10   9       13.99       14.12      1.50 o 
   5  10   9       30.23       31.11      1.87 o 
   6  10   9       37.20       37.11      2.12 o 
   7  10   9       17.50       20.30      1.05 o 
   8  10   9        0.62        0.37      0.37 o 
  -1  11   9      125.50      138.17      4.00 o 
   0  11   9       36.32       38.97      1.54 o 
   1  11   9       97.89       91.53      4.12 o 
   2  11   9       60.73       68.02      2.31 o 
   3  11   9        0.31        0.37      0.62 o 
   4  11   9        0.01        0.50      0.62 o 
   5  11   9       11.16       13.50      1.50 o 
   6  11   9       24.18       24.12      1.87 o 
   1  12   9       10.51       13.87      1.06 o 
   2  12   9        0.05       -0.25      0.50 o 
   3  12   9       24.41       24.37      1.75 o 
   5  12   9        0.77        1.12      0.87 o 
  -1  -6  10        0.41       -0.12      0.27 o 
   0  -6  10        2.30        2.07      0.48 o 
   1  -6  10      125.02      131.37      3.05 o 
   2  -6  10      219.98      230.40      4.37 o 
  -3  -5  10       64.67       65.37      1.86 o 
  -2  -5  10       34.42       35.24      1.41 o 
  -1  -5  10       62.64       64.51      1.90 o 
   0  -5  10      249.03      249.92      4.37 o 
   1  -5  10        7.17        6.02      0.71 o 
   2  -5  10      126.30      120.43      2.81 o 
   3  -5  10       11.31       12.68      0.97 o 
   4  -5  10        6.40        4.75      0.62 o 
  -3  -4  10       22.01       25.87      1.10 o 
  -2  -4  10       52.97       48.97      1.54 o 
  -1  -4  10       23.79       26.24      1.10 o 
   0  -4  10        0.05        0.61      0.30 o 
   1  -4  10       68.35       65.43      1.85 o 
   2  -4  10        9.03        8.07      0.71 o 
   3  -4  10      146.40      145.61      3.05 o 
   4  -4  10      211.02      201.71      3.84 o 
   5  -4  10       30.84       32.61      1.37 o 
   6  -4  10        5.11        3.12      0.62 o 
  -4  -3  10      313.87      322.39      7.25 o 
  -3  -3  10        7.90        5.75      0.87 o 
  -2  -3  10       53.60       53.90      1.87 o 
  -1  -3  10       69.75       68.54      1.81 o 
   0  -3  10      112.63      109.28      2.38 o 
   1  -3  10      156.92      147.68      2.91 o 
   2  -3  10       87.18       78.59      1.94 o 
   3  -3  10       72.48       66.91      2.00 o 
   4  -3  10        4.12        5.60      0.62 o 
   5  -3  10       28.62       28.89      1.28 o 
   6  -3  10      121.86      115.09      4.12 o 
  -4  -2  10        8.66        8.37      1.12 o 
  -3  -2  10        0.17        0.62      0.50 o 
  -2  -2  10      191.61      181.89      3.22 o 
  -1  -2  10       11.48       10.39      0.69 o 
   0  -2  10       61.29       61.49      2.19 o 
   1  -2  10      130.07      124.39      2.47 o 
   2  -2  10       91.07       78.68      2.75 o 
   3  -2  10       64.85       66.35      1.72 o 
   4  -2  10      369.31      352.30      5.35 o 
   5  -2  10        1.89        2.45      0.44 o 
   6  -2  10        0.56        0.79      0.30 o 
   7  -2  10       97.03       95.09      3.50 o 
  -6  -1  10        3.59        3.25      0.87 o 
  -5  -1  10      121.64      115.46      3.62 o 
  -4  -1  10        9.26        8.75      0.75 o 
  -3  -1  10        9.22        7.25      1.00 o 
  -2  -1  10      108.79      106.46      3.37 o 
  -1  -1  10        5.85        6.30      0.57 o 
   0  -1  10       19.35       20.82      0.87 o 
   1  -1  10      156.45      141.53      2.60 o 
   2  -1  10      107.99       96.32      2.03 o 
   3  -1  10       45.50       46.12      1.37 o 
   4  -1  10        0.06        0.06      0.44 o 
   5  -1  10       51.37       51.57      1.62 o 
   6  -1  10       73.46       65.37      2.44 o 
   7  -1  10        6.45        6.87      1.12 o 
   8  -1  10       24.37       24.24      1.75 o 
  -6   0  10        1.06        3.37      0.87 o 
  -5   0  10      106.39      109.84      4.00 o 
  -4   0  10        0.86        2.00      0.44 o 
  -3   0  10       98.07       98.42      2.15 o 
  -2   0  10        5.70        5.92      0.81 o 
  -1   0  10      667.09      682.00      8.69 o 
   0   0  10       79.97       78.12      1.71 o 
   1   0  10       18.20       17.48      1.25 o 
   2   0  10        0.27        0.06      0.19 o 
   3   0  10       44.85       47.05      1.32 o 
   4   0  10        3.01        4.07      1.00 o 
   5   0  10       33.96       34.27      1.19 o 
   6   0  10       80.56       79.69      1.94 o 
   7   0  10      202.61      209.55      5.50 o 
   8   0  10       18.99       23.62      1.75 o 
  -6   1  10       21.45       20.87      1.62 o 
  -5   1  10      120.25      119.62      2.69 o 
  -4   1  10        6.63        6.76      1.00 o 
  -3   1  10        3.24        3.14      0.62 o 
  -2   1  10        6.84        7.16      0.62 o 
  -1   1  10       91.57       89.51      2.12 o 
   0   1  10        1.44        1.00      0.30 o 
   1   1  10       77.64       80.24      1.33 o 
   2   1  10       17.99       17.24      0.60 o 
   3   1  10       43.15       38.54      1.50 o 
   4   1  10       61.22       57.86      1.69 o 
   5   1  10      403.35      388.11      5.62 o 
   6   1  10        7.08        7.37      1.00 o 
   7   1  10        8.52        8.75      1.12 o 
   8   1  10      114.32      110.21      3.87 o 
  -6   2  10        5.69        6.62      1.12 o 
  -5   2  10        0.80        0.81      0.39 o 
  -4   2  10        0.16        0.12      0.35 o 
  -3   2  10        7.95        7.25      0.71 o 
  -2   2  10        2.17        2.13      0.50 o 
  -1   2  10        0.02       -0.25      0.25 o 
   0   2  10      321.38      326.84      4.71 o 
   1   2  10      104.80      103.02      1.54 o 
   2   2  10       10.84       10.51      0.48 o 
   3   2  10      231.27      218.44      3.24 o 
   4   2  10       28.28       24.03      0.69 o 
   5   2  10       23.90       27.60      0.92 o 
   6   2  10       64.85       66.73      2.50 o 
   7   2  10       88.52       83.22      3.00 o 
   8   2  10       68.55       70.48      2.87 o 
   9   2  10        9.19       10.62      1.37 o 
  -5   3  10        4.61        4.48      0.62 o 
  -4   3  10       15.35       14.08      0.97 o 
  -3   3  10      170.43      160.13      3.44 o 
  -2   3  10        0.03       -0.19      0.27 o 
  -1   3  10        5.34        6.01      1.00 o 
   0   3  10      240.65      243.15      3.75 o 
   1   3  10      231.49      237.11      3.66 o 
   2   3  10       57.38       53.78      1.05 o 
   3   3  10        2.22        2.24      0.29 o 
   4   3  10       73.62       73.28      1.30 o 
   5   3  10      130.55      121.84      1.83 o 
   6   3  10        0.73        0.69      0.27 o 
   7   3  10        0.86        0.69      0.32 o 
   8   3  10       46.20       49.61      2.37 o 
   9   3  10        1.48        0.62      0.62 o 
  -6   4  10       27.22       31.99      1.87 o 
  -5   4  10        7.29        8.71      0.88 o 
  -4   4  10        5.33        5.38      1.06 o 
  -3   4  10        5.56        6.08      0.62 o 
  -2   4  10      103.77       98.68      2.20 o 
  -1   4  10      373.76      353.83      8.81 o 
   0   4  10      113.28      112.64      2.25 o 
   1   4  10       72.55       66.49      1.63 o 
   2   4  10      248.20      247.24      4.62 o 
   3   4  10       13.09       13.71      0.61 o 
   4   4  10       48.99       46.66      1.01 o 
   5   4  10        0.21        0.25      0.21 o 
   6   4  10      182.36      165.42      2.96 o 
   7   4  10        1.62        1.68      0.39 o 
   8   4  10       53.29       54.80      1.67 o 
   9   4  10       20.09       17.01      0.99 o 
  -5   5  10       56.84       53.32      3.06 o 
  -4   5  10       39.29       41.97      1.54 o 
  -3   5  10        9.06        7.81      0.94 o 
  -2   5  10       16.77       14.21      0.84 o 
  -1   5  10        0.53        0.57      0.30 o 
   0   5  10        3.50        3.60      0.50 o 
   1   5  10       23.93       26.89      1.06 o 
   2   5  10      502.45      475.38      6.41 o 
   3   5  10      159.63      153.84      3.56 o 
   4   5  10        2.05        1.24      0.23 o 
   5   5  10       70.43       67.23      2.25 o 
   6   5  10       92.92       74.81      2.12 o 
   7   5  10        0.22        1.12      0.35 o 
   8   5  10       25.55       25.72      1.10 o 
   9   5  10        1.86        1.31      0.44 o 
  -5   6  10       39.51       42.11      2.25 o 
  -4   6  10       30.90       30.99      1.33 o 
  -3   6  10        0.14        0.37      0.35 o 
  -2   6  10       14.37       16.10      0.92 o 
  -1   6  10      114.67       96.59      2.21 o 
   0   6  10       14.69        9.87      0.75 o 
   1   6  10       79.48       74.62      1.81 o 
   2   6  10       33.17       36.30      1.19 o 
   3   6  10       21.74       20.44      1.25 o 
   4   6  10        7.43        6.78      0.44 o 
   5   6  10       84.15       88.84      2.62 o 
   6   6  10       64.79       59.54      1.59 o 
   7   6  10       16.58       14.20      0.84 o 
   8   6  10       39.11       37.01      1.56 o 
   9   6  10        6.03        4.64      0.62 o 
  -4   7  10       26.04       29.65      1.37 o 
  -3   7  10      105.53      109.57      2.61 o 
  -2   7  10       18.08       18.06      0.97 o 
  -1   7  10        2.03        2.66      0.62 o 
   0   7  10       86.05       92.06      2.16 o 
   1   7  10      121.78      115.71      2.39 o 
   2   7  10       94.19       90.66      2.37 o 
   3   7  10       91.89       92.80      2.19 o 
   4   7  10       20.27       19.99      1.37 o 
   5   7  10        0.44        0.07      0.30 o 
   6   7  10       23.39       22.30      1.01 o 
   7   7  10        2.82        3.92      0.57 o 
   8   7  10       52.10       48.51      1.63 o 
   9   7  10        0.03       -0.31      0.31 o 
  -3   8  10        3.94        3.81      0.62 o 
  -2   8  10       28.36       24.16      2.00 o 
  -1   8  10       47.98       44.75      1.54 o 
   0   8  10       21.96       24.07      1.06 o 
   1   8  10       18.63       19.06      1.12 o 
   2   8  10       17.69       18.95      0.92 o 
   3   8  10       25.23       27.71      1.10 o 
   4   8  10       93.54       96.59      3.25 o 
   5   8  10        2.22        1.50      0.75 o 
   6   8  10       92.99       96.65      2.75 o 
   7   8  10       19.79       20.13      1.06 o 
   8   8  10        1.78        1.69      0.53 o 
   9   8  10       72.82       78.35      3.12 o 
  -3   9  10        2.20        2.12      0.62 o 
  -2   9  10       21.94       22.42      1.19 o 
  -1   9  10        1.01        0.39      0.44 o 
   0   9  10        2.15        1.97      0.44 o 
   1   9  10        4.30        5.72      0.66 o 
   2   9  10        2.27        3.34      0.56 o 
   3   9  10       13.35       13.90      1.75 o 
   4   9  10       83.01       83.22      3.00 o 
   5   9  10       64.71       69.23      2.75 o 
   7   9  10        6.91        6.49      0.75 o 
   8   9  10       68.19       66.05      2.03 o 
  -2  10  10       80.97       84.47      3.25 o 
  -1  10  10        8.94       10.75      0.97 o 
   0  10  10        3.52        2.88      0.62 o 
   1  10  10        4.28        5.27      1.25 o 
   2  10  10        0.68        1.19      0.39 o 
   3  10  10        2.56        3.37      0.87 o 
   4  10  10        5.43        3.50      0.87 o 
   6  10  10       22.06       26.37      1.87 o 
   7  10  10        8.44       10.37      1.37 o 
   8  10  10        2.43        2.25      0.62 o 
  -1  11  10       10.50        9.62      1.25 o 
   0  11  10       63.94       66.88      2.08 o 
   1  11  10       68.68       68.74      2.03 o 
   2  11  10       55.31       60.68      1.90 o 
   3  11  10        8.27        8.00      1.25 o 
   4  11  10       21.57       22.49      1.75 o 
   5  11  10        7.57        8.62      1.25 o 
   6  11  10       50.00       57.36      2.75 o 
   1  12  10       16.56       18.24      1.50 o 
   2  12  10        0.66       -0.12      0.50 o 
   3  12  10        9.82       12.75      1.37 o 
   4  12  10       65.34       67.73      3.00 o 
  -2  -5  11        8.81        8.47      0.75 o 
  -1  -5  11       83.65       87.32      3.00 o 
   0  -5  11       25.71       20.90      1.10 o 
   1  -5  11       88.61       95.91      2.94 o 
   2  -5  11       52.24       56.29      1.85 o 
   3  -5  11        6.16        6.37      1.00 o 
  -3  -4  11       27.06       24.62      1.62 o 
  -2  -4  11       26.89       28.25      1.19 o 
  -1  -4  11      158.92      168.18      3.94 o 
   0  -4  11      161.06      155.36      7.00 o 
   1  -4  11       22.55       22.87      1.10 o 
   2  -4  11       62.55       57.00      1.81 o 
   3  -4  11      328.77      324.57      5.39 o 
   4  -4  11       59.97       62.54      2.94 o 
   5  -4  11        6.68        5.87      1.00 o 
  -3  -3  11        0.88        0.62      0.50 o 
  -2  -3  11       53.79       51.11      2.37 o 
  -1  -3  11        0.39        0.48      0.30 o 
   0  -3  11      106.74      101.91      2.33 o 
   1  -3  11       10.51       11.56      1.19 o 
   2  -3  11        7.08        7.76      0.71 o 
   3  -3  11       27.02       24.07      1.10 o 
   4  -3  11       11.85       14.10      1.01 o 
   5  -3  11      395.26      423.73      9.37 o 
   6  -3  11        4.24        5.12      0.87 o 
  -4  -2  11       85.07       99.47      3.50 o 
  -3  -2  11       38.55       39.86      2.12 o 
  -2  -2  11      118.12      120.83      3.87 o 
  -1  -2  11        7.20        7.28      0.75 o 
   0  -2  11        7.67        6.91      0.66 o 
   1  -2  11       21.19       24.37      1.62 o 
   2  -2  11       21.40       23.53      1.69 o 
   3  -2  11        4.03        4.97      0.57 o 
   4  -2  11        7.95        9.97      0.84 o 
   5  -2  11       95.10       91.52      2.30 o 
   6  -2  11       38.40       40.21      1.54 o 
  -4  -1  11        0.58        0.00      0.50 o 
  -3  -1  11       22.63       25.62      1.62 o 
  -2  -1  11        1.57        1.75      0.62 o 
  -1  -1  11        0.00        2.12      0.62 o 
   0  -1  11       23.56       24.76      0.96 o 
   1  -1  11      264.64      250.56      5.50 o 
   2  -1  11       50.38       42.80      1.32 o 
   3  -1  11      104.74      105.44      3.25 o 
   4  -1  11       45.97       43.98      2.25 o 
   5  -1  11       18.16       17.85      0.92 o 
   6  -1  11       43.70       44.24      1.49 o 
   7  -1  11       93.65       94.47      3.50 o 
  -5   0  11       31.12       32.36      1.87 o 
  -4   0  11       16.69       16.03      1.01 o 
  -3   0  11        0.35        0.25      0.37 o 
  -2   0  11       98.71       94.97      3.25 o 
  -1   0  11      730.74      714.38     13.50 o 
   0   0  11       95.64       89.97      3.00 o 
   1   0  11       90.70       84.76      1.89 o 
   2   0  11      103.05      100.55      2.15 o 
   3   0  11       10.91       10.64      0.69 o 
   4   0  11       53.57       50.92      1.75 o 
   5   0  11       78.28       79.44      1.99 o 
   6   0  11       25.52       26.70      1.25 o 
   7   0  11        0.04       -0.12      0.37 o 
   8   0  11       11.83       11.87      1.37 o 
  -5   1  11        7.44        7.47      0.81 o 
  -4   1  11       87.54       87.98      2.20 o 
  -3   1  11       94.81       86.97      2.12 o 
  -2   1  11       58.16       56.83      1.58 o 
  -1   1  11      463.16      456.64      6.35 o 
   0   1  11        1.24        0.96      0.30 o 
   1   1  11       59.39       62.21      1.47 o 
   2   1  11       18.23       18.15      0.78 o 
   3   1  11        7.79        6.99      0.75 o 
   4   1  11       49.39       47.59      1.37 o 
   5   1  11      220.98      216.96      3.67 o 
   6   1  11        0.10        0.12      0.37 o 
   7   1  11      212.66      217.80      5.75 o 
   8   1  11        1.81        1.87      0.75 o 
  -5   2  11        4.59        5.68      0.69 o 
  -4   2  11       94.84       94.03      2.75 o 
  -3   2  11       20.15       17.74      0.92 o 
  -2   2  11      167.54      161.20      2.99 o 
  -1   2  11       34.48       31.58      1.14 o 
   0   2  11       74.88       73.45      1.74 o 
   1   2  11      141.09      143.67      4.50 o 
   2   2  11       27.34       27.48      1.24 o 
   3   2  11       38.27       34.32      1.07 o 
   4   2  11      342.84      367.85      5.26 o 
   5   2  11      570.95      562.88      7.51 o 
   6   2  11        4.31        3.37      0.75 o 
   7   2  11       38.12       41.36      2.12 o 
   8   2  11        1.26        0.75      0.62 o 
  -5   3  11       12.70       12.28      0.97 o 
  -4   3  11       25.47       24.77      1.19 o 
  -3   3  11        2.00        1.56      0.44 o 
  -2   3  11        2.65        2.90      0.62 o 
  -1   3  11        1.41        1.37      0.56 o 
   0   3  11        2.31        1.71      0.35 o 
   1   3  11      276.89      267.58      4.14 o 
   2   3  11      899.71      919.12     11.35 o 
   3   3  11      241.55      251.98      3.07 o 
   4   3  11       49.38       45.25      1.03 o 
   5   3  11      308.30      276.56      3.39 o 
   6   3  11       37.81       43.41      1.32 o 
   7   3  11        3.09        3.12      0.75 o 
   8   3  11        4.99        4.25      0.87 o 
   9   3  11       55.41       61.48      2.87 o 
  -5   4  11        6.49        4.46      0.66 o 
  -4   4  11        6.22        5.58      0.71 o 
  -3   4  11        0.29        0.94      0.35 o 
  -2   4  11      151.06      129.95      2.69 o 
  -1   4  11       10.02        7.60      0.71 o 
   0   4  11       23.23       23.46      0.97 o 
   1   4  11       68.92       63.19      1.63 o 
   2   4  11      342.65      330.60      4.86 o 
   3   4  11       33.11       33.78      1.15 o 
   4   4  11        2.33        2.59      0.31 o 
   5   4  11       19.85       18.74      1.12 o 
   6   4  11        5.96        4.59      0.62 o 
   7   4  11       85.91       79.28      1.94 o 
   8   4  11      206.23      188.02      3.52 o 
   9   4  11        1.63        2.12      0.75 o 
  -5   5  11       20.74       23.37      1.62 o 
  -4   5  11       44.58       50.30      1.77 o 
  -3   5  11       11.60       10.25      0.88 o 
  -2   5  11      145.46      133.29      4.31 o 
  -1   5  11      156.65      160.65      3.05 o 
   0   5  11       64.17       57.36      1.63 o 
   1   5  11        4.19        3.86      0.53 o 
   2   5  11      109.05      108.63      2.25 o 
   3   5  11        3.99        4.51      0.53 o 
   4   5  11       39.24       41.32      2.12 o 
   5   5  11       72.19       68.23      1.63 o 
   6   5  11        0.02        0.31      0.31 o 
   7   5  11        8.57        8.34      0.75 o 
   8   5  11       92.42       90.80      2.24 o 
   9   5  11       20.14       21.86      1.10 o 
  -4   6  11      312.58      305.94      9.50 o 
  -3   6  11       76.04       69.05      2.03 o 
  -2   6  11        4.05        4.13      0.62 o 
  -1   6  11        0.34       -0.14      0.30 o 
   0   6  11       28.18       27.87      1.15 o 
   1   6  11       37.56       36.66      1.28 o 
   2   6  11        0.07        0.50      0.30 o 
   3   6  11       13.76       15.79      0.84 o 
   4   6  11      315.42      319.78      6.75 o 
   5   6  11      118.52      116.89      2.33 o 
   6   6  11       37.90       37.87      1.28 o 
   7   6  11       13.27        9.88      0.80 o 
   8   6  11        2.27        2.80      0.53 o 
   9   6  11        6.75        6.51      0.71 o 
  -3   7  11        8.19        7.26      0.87 o 
  -2   7  11       35.91       37.38      1.46 o 
  -1   7  11       21.39       22.96      1.25 o 
   0   7  11        2.06        2.36      0.48 o 
   1   7  11       16.27       16.64      0.88 o 
   2   7  11      314.66      303.13      4.73 o 
   3   7  11       22.37       25.47      1.06 o 
   4   7  11       51.53       50.61      2.25 o 
   5   7  11       97.47      103.59      3.37 o 
   6   7  11       39.18       39.80      1.37 o 
   7   7  11        4.20        4.44      1.00 o 
   8   7  11        9.23        8.85      0.84 o 
   9   7  11       18.38       16.93      1.05 o 
  -3   8  11       10.04       10.25      0.97 o 
  -2   8  11        4.44        3.58      1.44 o 
  -1   8  11       15.02       12.81      0.97 o 
   0   8  11       37.69       37.29      1.41 o 
   1   8  11      184.68      173.38      3.36 o 
   2   8  11      393.19      382.18      5.74 o 
   3   8  11       54.04       51.47      1.58 o 
   4   8  11        0.63        0.37      0.50 o 
   5   8  11        4.47        4.12      0.87 o 
   6   8  11       15.09       13.37      1.50 o 
   7   8  11        3.53        3.19      0.57 o 
   8   8  11      191.63      200.11      4.81 o 
  -2   9  11        2.60        3.22      0.62 o 
  -1   9  11       29.75       23.56      1.24 o 
   0   9  11        5.25        4.82      0.69 o 
   1   9  11       24.53       28.35      2.12 o 
   2   9  11        5.37        3.98      0.81 o 
   3   9  11        0.73       -0.16      0.30 o 
   4   9  11        9.75        9.25      1.25 o 
   5   9  11      107.14      115.34      3.87 o 
   6   9  11       66.87       68.85      2.87 o 
   7   9  11      194.95      200.06      5.50 o 
  -1  10  11       70.05       78.27      2.25 o 
   0  10  11       24.58       28.14      2.12 o 
   1  10  11        2.48        1.61      0.48 o 
   2  10  11       19.30       24.08      1.19 o 
   3  10  11       65.45       72.10      3.00 o 
   4  10  11        0.31        0.12      0.62 o 
   5  10  11       60.85       63.48      2.87 o 
   6  10  11        5.27        7.75      1.25 o 
   0  11  11      104.12      115.34      4.12 o 
   1  11  11        1.64        2.55      0.57 o 
   2  11  11       12.81       12.35      1.01 o 
   3  11  11        0.10        0.37      0.62 o 
   4  11  11       12.86       11.25      1.37 o 
  -1  -4  12       33.06       36.74      2.12 o 
   0  -4  12        0.20        0.50      0.37 o 
   1  -4  12       40.11       38.08      1.49 o 
   2  -4  12       11.25       13.44      1.01 o 
   3  -4  12       28.01       27.87      1.75 o 
  -3  -3  12       43.41       45.36      2.25 o 
  -2  -3  12       15.74       16.62      1.50 o 
  -1  -3  12       30.17       27.99      1.87 o 
   0  -3  12        0.19       -0.16      0.30 o 
   1  -3  12       15.21       13.58      0.90 o 
   2  -3  12       82.99       85.76      2.20 o 
   3  -3  12       27.35       27.55      1.25 o 
   4  -3  12        4.97        4.11      0.57 o 
   5  -3  12        6.34        3.12      0.48 o 
  -3  -2  12       61.78       63.10      2.75 o 
  -2  -2  12        0.52        1.00      0.62 o 
  -1  -2  12       22.38       24.87      1.75 o 
   0  -2  12       97.60       97.49      2.28 o 
   1  -2  12       61.24       55.02      1.67 o 
   2  -2  12       18.91       18.15      0.92 o 
   3  -2  12      124.31      117.59      2.65 o 
   4  -2  12      103.31      104.53      2.62 o 
   5  -2  12        5.43        5.50      0.66 o 
   6  -2  12       50.54       49.69      1.72 o 
  -4  -1  12        0.01        0.25      0.50 o 
  -3  -1  12        0.22        0.12      0.50 o 
  -2  -1  12       13.68       14.74      1.50 o 
  -1  -1  12       11.73        9.87      1.25 o 
   0  -1  12       15.69       13.50      1.37 o 
   1  -1  12        5.56        6.93      0.66 o 
   2  -1  12        7.61        6.41      0.81 o 
   3  -1  12        1.56        0.68      0.50 o 
   4  -1  12       17.07       17.59      1.25 o 
   5  -1  12       30.85       29.43      1.24 o 
   6  -1  12       49.40       47.49      1.63 o 
  -4   0  12        3.38        2.25      0.75 o 
  -3   0  12       16.96       20.74      1.62 o 
  -2   0  12        0.55        1.12      0.62 o 
  -1   0  12       52.19       48.48      2.25 o 
   0   0  12        0.13        0.37      0.50 o 
   1   0  12        7.01        5.87      0.87 o 
   2   0  12       78.72       78.65      1.89 o 
   3   0  12       26.09       26.09      1.10 o 
   4   0  12        1.75        1.85      0.39 o 
   5   0  12       25.96       28.89      1.56 o 
   6   0  12      162.23      167.18      3.27 o 
   7   0  12       39.11       41.49      2.25 o 
  -4   1  12        0.46        0.53      0.48 o 
  -3   1  12        7.15        7.76      1.44 o 
  -2   1  12      206.23      203.29      3.61 o 
  -1   1  12       35.79       36.11      2.00 o 
   0   1  12      117.21      115.84      3.62 o 
   1   1  12       55.00       59.73      2.50 o 
   2   1  12       11.37       11.27      0.69 o 
   3   1  12        9.82        8.42      0.66 o 
   4   1  12      217.75      207.24      3.58 o 
   5   1  12       12.42       11.25      0.78 o 
   6   1  12       24.24       23.99      1.62 o 
   7   1  12        0.40        0.62      0.62 o 
   8   1  12       56.93       67.23      3.00 o 
  -4   2  12       64.95       66.83      1.99 o 
  -3   2  12      241.45      235.08      7.43 o 
  -2   2  12       15.14       14.87      0.90 o 
  -1   2  12        4.27        6.88      2.31 o 
   0   2  12      192.97      194.82      3.38 o 
   1   2  12      266.82      275.34      4.31 o 
   2   2  12        0.71        1.25      0.50 o 
   3   2  12        2.43        2.40      0.35 o 
   4   2  12      246.71      250.09      3.97 o 
   5   2  12      221.20      218.77      3.67 o 
   6   2  12       12.40       12.25      1.25 o 
   7   2  12        1.87        1.37      0.62 o 
   8   2  12        4.42        2.75      0.75 o 
  -4   3  12        2.14        2.19      0.53 o 
  -3   3  12       23.84       21.34      1.19 o 
  -2   3  12        2.24        1.72      0.48 o 
  -1   3  12        7.18        5.48      1.19 o 
   0   3  12       13.11       13.17      1.94 o 
   1   3  12      231.02      230.72      3.79 o 
   2   3  12      184.20      192.01      3.31 o 
   3   3  12       12.60       12.04      0.78 o 
   4   3  12      254.28      255.03      4.21 o 
   5   3  12       43.98       37.18      1.24 o 
   6   3  12        0.18       -0.37      0.37 o 
   7   3  12       38.86       38.24      2.00 o 
   8   3  12       18.37       21.37      1.62 o 
  -4   4  12        4.41        5.01      0.71 o 
  -3   4  12        6.99        7.80      0.80 o 
  -2   4  12       52.96       48.79      1.58 o 
  -1   4  12        2.39        2.26      0.44 o 
   0   4  12        5.11        4.78      0.53 o 
   1   4  12      146.01      141.99      2.87 o 
   2   4  12        0.05        0.19      0.27 o 
   3   4  12      168.66      163.36      4.19 o 
   4   4  12        0.93        0.55      0.30 o 
   5   4  12       83.63       84.60      2.75 o 
   6   4  12      128.71      118.05      2.43 o 
   7   4  12        7.06        5.50      1.00 o 
   8   4  12        0.30        0.62      0.50 o 
  -4   5  12        2.87        3.82      0.62 o 
  -3   5  12        3.67        4.05      0.66 o 
  -2   5  12       65.61       64.26      1.90 o 
  -1   5  12       72.42       62.39      3.56 o 
   0   5  12       39.55       37.21      1.87 o 
   1   5  12       39.67       39.68      1.37 o 
   2   5  12        2.14        2.58      0.44 o 
   3   5  12       80.71       80.35      1.94 o 
   4   5  12       10.20       12.19      0.71 o 
   5   5  12        0.55        0.25      0.50 o 
   6   5  12       25.46       26.32      1.06 o 
   7   5  12       73.16       73.54      2.25 o 
   8   5  12       81.12       75.82      2.03 o 
  -3   6  12       67.86       66.16      4.94 o 
  -2   6  12       37.46       37.12      1.46 o 
  -1   6  12       35.14       36.45      1.50 o 
   0   6  12        0.21        0.76      0.44 o 
   1   6  12        2.71        3.28      0.48 o 
   2   6  12       12.02       13.82      0.84 o 
   3   6  12       12.86       13.99      0.84 o 
   4   6  12        9.05        9.89      0.69 o 
   5   6  12        7.46        8.37      1.00 o 
   6   6  12        9.82        8.54      0.94 o 
   7   6  12       29.42       33.71      1.33 o 
   8   6  12       98.47      100.94      2.43 o 
  -3   7  12       39.13       38.72      1.59 o 
  -2   7  12        0.77        1.02      0.48 o 
  -1   7  12        1.33        0.82      0.50 o 
   0   7  12       19.94       21.22      1.50 o 
   1   7  12        1.71        0.94      0.39 o 
   2   7  12       27.15       28.66      1.81 o 
   3   7  12        0.02        9.37      1.12 o 
   4   7  12      404.47      413.61      8.62 o 
   5   7  12       34.56       37.49      2.00 o 
   6   7  12       19.62       19.49      1.50 o 
   7   7  12        6.70        7.37      1.12 o 
   8   7  12       65.44       67.03      2.81 o 
  -2   8  12        0.02       -0.06      0.35 o 
  -1   8  12        8.08        9.44      0.88 o 
   0   8  12        4.90        5.10      0.66 o 
   1   8  12      183.81      164.31      3.87 o 
   2   8  12      500.19      507.52      7.25 o 
   3   8  12       13.27       14.91      0.96 o 
   4   8  12        9.54        9.62      1.25 o 
   5   8  12        0.66        2.12      0.75 o 
   6   8  12       38.80       42.49      2.25 o 
   7   8  12        4.63        5.12      1.00 o 
   8   8  12       66.54       74.97      3.00 o 
  -1   9  12      252.17      264.27      4.77 o 
   0   9  12       44.96       43.51      2.75 o 
   1   9  12       57.03       57.49      2.06 o 
   2   9  12       14.39       17.27      1.01 o 
   3   9  12       10.07       11.22      0.92 o 
   4   9  12        0.04       -0.50      0.50 o 
   5   9  12       39.65       48.11      2.37 o 
   6   9  12        1.50        0.87      0.75 o 
   7   9  12      123.58      130.21      4.25 o 
   0  10  12        2.94        2.99      0.62 o 
   1  10  12        1.53        1.33      1.00 o 
   2  10  12       46.88       54.51      1.81 o 
   3  10  12       63.45       66.48      2.87 o 
   4  10  12        4.73        5.00      1.12 o 
   5  10  12       60.95       61.10      2.87 o 
   6  10  12        0.19        0.50      0.62 o 
   1  11  12        4.64        5.00      1.00 o 
   2  11  12        0.60        1.00      0.75 o 
   3  11  12        0.01        0.00      0.50 o 
   0  -4  13        9.59        7.25      0.87 o 
   0  -3  13      129.36      134.20      4.37 o 
   1  -3  13       18.15       17.36      1.75 o 
   2  -3  13        6.70        7.39      1.12 o 
   3  -3  13       35.62       38.49      2.00 o 
  -2  -2  13       25.38       26.74      1.75 o 
  -1  -2  13        3.96        2.62      0.75 o 
   0  -2  13       21.30       22.62      1.75 o 
   1  -2  13       51.20       54.11      2.62 o 
   2  -2  13       17.50       19.94      1.05 o 
   3  -2  13        0.88        0.81      0.35 o 
   4  -2  13        0.48       -0.02      0.21 o 
   5  -2  13       62.36       66.37      2.31 o 
  -3  -1  13       36.76       41.11      2.25 o 
  -2  -1  13       69.64       73.47      3.12 o 
  -1  -1  13        5.45        5.37      1.00 o 
   0  -1  13       41.80       44.11      2.37 o 
   1  -1  13        0.71        1.37      0.62 o 
   2  -1  13       24.10       23.47      1.31 o 
   3  -1  13      131.57      127.11      2.73 o 
   4  -1  13       13.52       10.95      1.31 o 
   5  -1  13       50.91       54.84      2.75 o 
   6  -1  13       86.30       89.59      2.34 o 
  -3   0  13       22.54       25.12      1.75 o 
  -2   0  13       24.69       28.62      1.87 o 
  -1   0  13       47.04       45.23      2.37 o 
   0   0  13      237.98      241.17      6.25 o 
   1   0  13        4.64        4.50      0.87 o 
   2   0  13       32.13       32.99      1.87 o 
   3   0  13        0.64        1.12      0.35 o 
   4   0  13       67.58       69.79      1.90 o 
   5   0  13       36.78       34.31      1.33 o 
   6   0  13        2.11        2.75      0.48 o 
  -4   1  13       27.11       32.11      1.87 o 
  -3   1  13       12.27       12.50      1.50 o 
  -2   1  13       52.90       53.23      2.62 o 
  -1   1  13       37.46       35.24      2.12 o 
   0   1  13      106.81      107.21      3.75 o 
   1   1  13        4.59        4.37      0.87 o 
   2   1  13      191.94      191.68      5.12 o 
   3   1  13      145.16      143.23      2.94 o 
   4   1  13       30.69       28.62      1.15 o 
   5   1  13        6.81        7.94      0.94 o 
   6   1  13       42.57       43.61      2.25 o 
   7   1  13        0.03        0.12      0.50 o 
  -4   2  13        8.73        6.10      0.75 o 
  -3   2  13       57.95       57.99      1.85 o 
  -2   2  13        8.23        8.50      0.87 o 
  -1   2  13      200.12      202.55      3.65 o 
   0   2  13      447.61      450.10      9.62 o 
   1   2  13      124.92      116.09      3.75 o 
   2   2  13       63.63       63.73      2.62 o 
   3   2  13       19.20       20.12      1.37 o 
   4   2  13        7.00        4.76      0.53 o 
   5   2  13        1.32        0.95      0.37 o 
   6   2  13       45.56       43.49      2.12 o 
   7   2  13       97.77       92.84      3.37 o 
  -3   3  13       19.94       17.23      1.14 o 
  -2   3  13        4.79        3.61      0.62 o 
  -1   3  13       43.61       42.96      1.49 o 
   0   3  13       13.62       15.40      0.90 o 
   1   3  13        6.57        7.70      0.71 o 
   2   3  13      137.16      135.37      2.69 o 
   3   3  13        0.17        0.25      0.37 o 
   4   3  13        4.33        4.12      0.75 o 
   5   3  13      169.18      177.27      3.27 o 
   6   3  13       93.54       94.97      3.25 o 
   7   3  13        3.00        2.62      0.75 o 
   8   3  13       16.22       15.74      1.37 o 
  -3   4  13        0.36       -0.01      0.69 o 
  -2   4  13        3.46        3.74      0.62 o 
  -1   4  13        7.11        5.64      0.87 o 
   0   4  13       10.24       10.13      1.50 o 
   1   4  13       59.30       61.38      1.76 o 
   2   4  13       14.22       14.55      1.62 o 
   3   4  13       71.26       74.44      2.62 o 
   4   4  13        1.51        0.94      0.35 o 
   6   4  13       13.36       11.25      1.25 o 
   7   4  13       59.02       65.10      2.75 o 
   8   4  13        0.02        0.37      0.37 o 
  -3   5  13        9.84        8.36      0.84 o 
  -2   5  13       18.91       20.92      1.19 o 
  -1   5  13        0.98        0.92      0.75 o 
   0   5  13       20.13       20.51      1.06 o 
   1   5  13       19.37       18.17      0.92 o 
   2   5  13       15.78       13.34      1.12 o 
   3   5  13        0.05        0.75      0.30 o 
   4   5  13       60.95       65.29      1.77 o 
   5   5  13       21.70       24.62      1.50 o 
   6   5  13        9.30        8.75      1.00 o 
   7   5  13       17.61       21.96      1.01 o 
   8   5  13        0.91        0.75      0.50 o 
  -2   6  13        4.81        6.29      1.00 o 
  -1   6  13       27.03       26.37      1.24 o 
   0   6  13       31.98       31.96      1.28 o 
   1   6  13        0.18        0.16      0.30 o 
   2   6  13       12.78       13.80      1.81 o 
   3   6  13       33.97       36.24      1.33 o 
   4   6  13        0.04        0.11      0.30 o 
   5   6  13        0.11       -0.50      0.50 o 
   6   6  13       25.83       24.24      1.62 o 
   7   6  13      113.05      116.59      3.75 o 
   8   6  13       66.13       65.40      2.12 o 
  -2   7  13        8.38       11.55      1.01 o 
  -1   7  13        3.90        4.35      1.50 o 
   0   7  13        3.37        4.26      0.62 o 
   1   7  13       32.01       33.44      1.33 o 
   2   7  13       25.24       24.89      1.15 o 
   3   7  13        0.42        0.87      0.50 o 
   4   7  13       41.22       43.74      2.12 o 
   5   7  13       10.10       13.87      1.50 o 
   6   7  13        1.66        1.75      0.62 o 
   7   7  13       39.30       42.24      2.12 o 
   8   7  13       60.18       60.48      2.62 o 
  -1   8  13        5.65        5.12      1.12 o 
   0   8  13        0.97        0.62      0.87 o 
   1   8  13       80.33       88.50      2.34 o 
   2   8  13        8.48        6.00      0.87 o 
   3   8  13        0.01        0.04      0.30 o 
   4   8  13        3.52        2.87      0.87 o 
   5   8  13        8.56        6.50      1.12 o 
   6   8  13      100.92      117.09      3.87 o 
   7   8  13        3.70        2.87      0.75 o 
   0   9  13        1.71        2.43      0.57 o 
   1   9  13       41.83       48.02      2.75 o 
   2   9  13       70.31       67.36      2.03 o 
   3   9  13        9.72        8.61      0.84 o 
   4   9  13        4.40        4.37      1.00 o 
   5   9  13        3.77        3.75      1.00 o 
   6   9  13        8.03        7.12      1.12 o 
   1  10  13        9.86        9.75      1.37 o 
   2  10  13        8.33       11.89      0.97 o 
   3  10  13        0.18        0.37      0.62 o 
   4  10  13        9.09        7.25      1.25 o 
   5  10  13        7.92        9.87      1.50 o 
   2  11  13        0.00       -0.37      0.37 o 
   3  -2  14       64.36       67.98      2.75 o 
  -1  -1  14       18.80       19.99      1.62 o 
   0  -1  14        1.64        1.50      0.75 o 
   1  -1  14       45.81       45.36      2.37 o 
   2  -1  14       47.25       46.73      2.37 o 
   3  -1  14       37.72       40.24      2.25 o 
   4  -1  14       24.47       27.33      1.24 o 
   5  -1  14       93.48      102.22      3.62 o 
  -1   0  14      124.40      135.33      4.50 o 
   0   0  14      143.65      145.58      4.62 o 
   1   0  14        0.79        0.62      0.50 o 
   2   0  14        6.94        7.37      1.12 o 
   3   0  14       17.55       13.25      1.37 o 
   4   0  14       24.65       23.74      1.50 o 
   5   0  14       49.99       52.95      1.72 o 
   6   0  14       44.19       52.48      2.50 o 
  -2   1  14       29.04       32.36      2.12 o 
  -1   1  14        5.09        3.75      1.00 o 
   0   1  14       11.61        9.62      1.37 o 
   1   1  14      285.04      299.15      7.37 o 
   2   1  14       32.11       36.24      2.12 o 
   3   1  14       35.37       42.36      2.25 o 
   4   1  14       21.74       26.24      1.75 o 
   5   1  14        2.40        2.99      0.87 o 
   6   1  14       34.02       39.24      2.12 o 
  -2   2  14       16.50       15.62      1.62 o 
  -1   2  14      176.10      176.44      5.25 o 
   0   2  14      142.17      145.20      4.62 o 
   1   2  14        8.12        7.87      1.12 o 
   2   2  14       45.06       48.48      2.37 o 
   3   2  14       18.56       19.37      1.50 o 
   4   2  14        2.68        2.50      0.62 o 
   5   2  14      110.09      102.72      3.37 o 
   6   2  14        1.18        2.50      0.62 o 
   7   2  14        6.32        5.62      0.87 o 
  -3   3  14       73.97       76.22      3.00 o 
  -2   3  14        0.13        0.31      0.44 o 
  -1   3  14      150.95      157.28      3.25 o 
   0   3  14       82.90       87.47      3.37 o 
   1   3  14       38.53       37.49      2.12 o 
   2   3  14       23.91       23.37      1.62 o 
   3   3  14        6.79       10.50      1.25 o 
   4   3  14        0.33        0.87      0.50 o 
   5   3  14       88.23       89.59      3.12 o 
   6   3  14       38.45       34.61      1.87 o 
   7   3  14       40.19       46.36      2.25 o 
  -2   4  14       47.49       46.99      1.72 o 
  -1   4  14       11.00       11.82      0.92 o 
   0   4  14        9.45        7.61      0.75 o 
   1   4  14       20.56       22.09      1.10 o 
   2   4  14       11.71       14.47      1.69 o 
   3   4  14        8.67        9.25      1.12 o 
   4   4  14       81.92       84.97      3.00 o 
   7   4  14       13.61       17.49      1.37 o 
  -2   5  14        0.02       -0.32      0.32 o 
  -1   5  14        0.58        0.94      0.81 o 
   0   5  14       12.46       13.23      1.75 o 
   1   5  14        7.32        7.37      0.87 o 
   2   5  14       76.10       76.51      2.03 o 
   3   5  14      386.20      399.39      6.01 o 
   4   5  14        0.06       -0.09      0.30 o 
   5   5  14       10.44       10.62      1.25 o 
  -1   6  14        1.24        1.16      0.48 o 
   0   6  14       10.45       12.81      1.01 o 
   1   6  14       11.40       12.10      0.97 o 
   2   6  14        0.91        0.97      0.39 o 
   3   6  14       28.07       27.96      1.62 o 
   4   6  14       17.38       17.90      1.01 o 
   5   6  14       53.32       69.73      2.75 o 
   6   6  14        0.39       -0.50      0.50 o 
   7   6  14        8.72        9.37      1.12 o 
  -1   7  14      121.15      114.90      2.87 o 
   0   7  14       35.32       35.06      1.50 o 
   1   7  14       37.21       41.35      1.59 o 
   2   7  14        0.02       -0.19      0.35 o 
   3   7  14        0.42        0.77      0.42 o 
   4   7  14        6.11        6.25      1.12 o 
   5   7  14       13.53       16.37      1.62 o 
   6   7  14        0.02        0.00      0.50 o 
   7   7  14       10.16        8.87      1.12 o 
   0   8  14        0.37        0.12      0.62 o 
   1   8  14       98.18      104.45      3.37 o 
   2   8  14        0.25        0.82      0.42 o 
   3   8  14        4.20        4.00      0.66 o 
   4   8  14       72.92       76.60      3.12 o 
   5   8  14      133.46      147.45      4.62 o 
   1   9  14        1.36        3.12      0.87 o 
   2   9  14        5.67        3.63      0.66 o 
   3   9  14      195.00      196.82      7.68 o 
   4   9  14       20.99       21.87      1.75 o 
   5   9  14       33.14       36.49      2.25 o 
   2  10  14      256.53      239.92      6.37 o 
   2   0  15        0.02        0.12      0.37 o 
   3   0  15        2.69        2.25      0.62 o 
   0   1  15       13.79       12.25      1.50 o 
   2   1  15       21.67       20.74      1.62 o 
   3   1  15        5.79        6.87      1.12 o 
   4   1  15       18.25       17.12      1.37 o 
   5   1  15        4.13        4.75      0.87 o 
   0   2  15       37.54       35.24      2.12 o 
   1   2  15        0.04       -0.37      0.37 o 
   2   2  15        0.02       -0.25      0.50 o 
   3   2  15       40.69       47.36      2.37 o 
   4   2  15        2.32        2.50      0.62 o 
   5   2  15        3.37        2.12      0.62 o 
   0   3  15        4.50        3.62      0.87 o 
   1   3  15        1.03        1.37      0.62 o 
   2   3  15        6.50        7.37      1.12 o 
   3   3  15        0.68        0.75      0.50 o 
   4   3  15       23.79       28.12      1.75 o 
   5   3  15       23.80       26.37      1.62 o 
  -1   4  15        2.13        2.12      0.75 o 
   0   4  15        2.77        4.02      0.62 o 
   1   4  15        8.17        8.50      1.25 o 
   2   4  15       37.45       40.11      2.25 o 
   3   4  15       10.76       12.62      1.37 o 
   4   4  15      117.41      122.08      4.00 o 
  -1   5  15        1.94        1.62      0.75 o 
   0   5  15       44.97       49.45      1.72 o 
   1   5  15       19.80       20.56      1.15 o 
   2   5  15       44.61       45.32      1.63 o 
   3   5  15        5.04        5.51      0.71 o 
   4   5  15       45.81       47.86      2.37 o 
   0   6  15        6.46        7.35      0.88 o 
   1   6  15       14.70       13.07      1.06 o 
   2   6  15       48.64       50.14      1.72 o 
   3   6  15       17.67       22.71      1.15 o 
   4   6  15       32.57       38.91      1.50 o 
   5   6  15       62.99       77.97      3.00 o 
   1   7  15       16.09       18.12      1.19 o 
   2   7  15       28.00       28.97      1.37 o 
   3   7  15        8.89        9.89      0.97 o 
   4   7  15       13.84       15.99      1.62 o 
   5   7  15        3.21        4.75      1.00 o 
   6   7  15        0.11        1.62      0.62 o 
   2   8  15       18.25       23.22      1.28 o 
   3   8  15       14.68       13.93      1.10 o 
   4   8  15        0.86        1.87      0.87 o 
   5   8  15       13.71       12.00      1.62 o 
   2   9  15       27.38       27.24      1.87 o 
   2   3  16       92.25      103.21      3.87 o 
   3   3  16       56.10       61.48      2.87 o 
   4   3  16        0.18        0.00      0.50 o 
   2   4  16        1.95        0.87      0.62 o 
   3   4  16       16.07       17.24      1.50 o 
   4   4  16       34.60       43.86      2.25 o 
   0   5  16       11.90       11.87      1.37 o 
   2   5  16        7.27        8.75      1.25 o 
   3   5  16        7.00        5.87      1.00 o 
   4   5  16        5.14        6.87      1.00 o 
   2   6  16        2.15        2.18      0.87 o 
   3   6  16       20.58       22.99      1.24 o 
   4   6  16       10.18       14.50      1.50 o 
   2   7  16        0.58        1.50      0.75 o 
   3   7  16       14.03       12.13      1.06 o 
   4   7  16        5.25        6.87      1.12 o 
   5   7  16        7.72        6.37      1.12 o 
   3   8  16        0.15        0.37      0.37 o 
                                                 
